# Supplementary material for: Crystal structure of 2-[(naphthalen-2-yl)meth­yl]iso­thio­uronium bromide
Source: IUCrdata. 2020 Nov 17;5(Pt 11):x201511. doi: 10.1107/S2414314620015114 (PMC9462150; doi:10.1107/S2414314620015114)
Supplement: Supplementary file 1 [file x-05-x201511-sup1.cif]

##############################################################################
#                                                                            #
# This CIF contains the data for a data article accepted for                 #
# publication in IUCrData. It conforms to the requirements of                #
# Notes for Authors for IUCrData, and has been                               #
# peer reviewed under the auspices of IUCrData.                              #
#                                                                            #
# Full details of the Crystallographic Information File format               #
# are given in the paper "The Crystallographic Information File (CIF):       #
# a New Standard Archive File for Crystallography" by S. R. Hall, F. H.      #
# Allen and I. D. Brown [Acta Cryst. (1991), A47, 655-685].                  #
#                                                                            #
# The current version of the core CIF dictionary is obtainable from          #
# ftp://ftp.iucr.org/pub/cif_core.dic.                                       #
#                                                                            #
# Software is freely available for graphical display of the structure(s)     #
# in this CIF. For information consult the CIF software page                 #
# http://www.iucr.org/resources/cif/software.                                #
#                                                                            #
# This file may be used for bona fide research purposes within the           #
# scientific community so long as proper attribution is given to the data    # 
# article from which it was obtained.                                        #
#                                                                            #
##############################################################################
data_global
_audit_creation_method     'Jana2006 Version : 18/08/2019'
_journal_date_recd_electronic     2020-11-11
_journal_date_accepted     2020-11-13
_journal_name_full     'IUCrData'
_journal_year     2020
_journal_volume     5
_journal_issue     11
_journal_page_first     0
_journal_page_last     0
_journal_paper_category     HO
_journal_paper_doi     10.1107/S2414314620015114
_journal_coeditor_code     SJ4217
_publ_contact_author_name     'Eigner, V\'aclav'
_publ_contact_author_address
;
Institute of Physics AS CR, v.v.i.
Na Slovance 2
182 21 Prague 8
Czech Republic
;
_publ_contact_author_email     'eigner@fzu.cz'
_publ_contact_author_fax     ?
_publ_contact_author_phone      420220318404
_publ_section_title
;
Crystal structure of 2-[(naphthalen-2-yl)methyl]isothiouronium bromide
;
_publ_section_title_footnote     .
loop_
    _publ_author_name
    _publ_author_footnote
    _publ_author_address
    'Eigner, V\'aclav'
;
;
;
Institute of Physics AS CR, v.v.i.
Na Slovance 2
182 21 Prague 8
Czech Republic
;
_publ_section_synopsis
;
The crystal structure of the title salt is held by N---H...Br charge-assisted
hydrogen bonds and dipole--dipole interactions. In comparison with reference
structures, elongation of C---S bonds is observed.
;
data_I
_database_code_depnum_ccdc_archive 'CCDC 2044275'
_chemical_name_systematic
;
2-[(Naphthalen-2-yl)methyl]isothiouronium bromide
;
_chemical_name_common     ?
_chemical_formula_moiety     'C12 H13 N2 S +, Br -'
_chemical_formula_sum     'C12 H13 Br N2 S'
_chemical_formula_structural     ?
_chemical_formula_analytical     ?
_chemical_formula_iupac     'C12 H13 N2 S +, Br -'
_chemical_formula_weight     297.2
_chemical_melting_point     ?
_chemical_compound_source     ?
_chemical_absolute_configuration     .
_symmetry_cell_setting     monoclinic
_symmetry_space_group_name_H-M     'P 1 21/c 1'
_symmetry_space_group_name_Hall     '-P 2ycb'
loop_
    _space_group_symop_id
    _space_group_symop_operation_xyz
    1 x,y,z
    2 -x,y+1/2,-z+1/2
    3 -x,-y,-z
    4 x,-y+1/2,z+1/2
_cell_length_a     16.2976(8)
_cell_length_b     6.1294(2)
_cell_length_c     12.2221(6)
_cell_angle_alpha     90
_cell_angle_beta     99.070(4)
_cell_angle_gamma     90
_cell_volume     1205.65(9)
_cell_formula_units_Z     4
_cell_measurement_reflns_used     3162
_cell_measurement_theta_min     7.39
_cell_measurement_theta_max     67.13
_cell_measurement_temperature     119.98(10)
_cell_special_details     ?
_exptl_crystal_description     'platelet'
_exptl_crystal_colour     'colourless'
_exptl_crystal_size_max     0.214
_exptl_crystal_size_mid     0.081
_exptl_crystal_size_min     0.014
_exptl_crystal_size_rad     ?
_exptl_crystal_density_diffrn     1.6374
_exptl_crystal_density_meas     ?
_exptl_crystal_density_method     ?
_exptl_crystal_F_000     600
loop_
    _exptl_crystal_face_index_h
    _exptl_crystal_face_index_k
    _exptl_crystal_face_index_l
    _exptl_crystal_face_perp_dist
    ? ? ? ?
_exptl_absorpt_coefficient_mu     6.035
_exptl_absorpt_correction_type     analytical
_exptl_absorpt_process_details
;
CrysAlisPro  (Rigaku OD, 2015)
;
_exptl_absorpt_correction_T_min     0.522
_exptl_absorpt_correction_T_max     0.917
_exptl_special_details     ?
_diffrn_ambient_temperature     119.98
_diffrn_source     'fine-focus sealed X-ray tube'
_diffrn_source_power     ?
_diffrn_source_voltage     ?
_diffrn_source_current     ?
_diffrn_radiation_type     'Cu K\a'
_diffrn_radiation_wavelength     1.54184
_diffrn_radiation_source     'X-ray tube'
_diffrn_radiation_monochromator     'mirror'
_diffrn_measurement_device_type
                               'Rigaku Oxford Diffraction Gemini ultra, AtlasS2'
_diffrn_measurement_device     'four-circle diffractometer'
_diffrn_measurement_method     '\w scans'
_diffrn_detector     'CCD plate'
_diffrn_measurement_specimen_support     ?
_diffrn_detector_area_resol_mean     5.1783
_diffrn_reflns_number     12512
_diffrn_reflns_av_R_equivalents     0.0571
_diffrn_reflns_av_unetI/netI     0.0358
_diffrn_reflns_theta_min     5.5
_diffrn_reflns_theta_max     67.22
_diffrn_reflns_theta_full     67.22
_diffrn_measured_fraction_theta_max     1
_diffrn_measured_fraction_theta_full     1
_diffrn_reflns_limit_h_min     -19
_diffrn_reflns_limit_h_max     18
_diffrn_reflns_limit_k_min     -7
_diffrn_reflns_limit_k_max     6
_diffrn_reflns_limit_l_min     -14
_diffrn_reflns_limit_l_max     13
_diffrn_reflns_reduction_process     ?
_diffrn_standards_number     ?
_diffrn_standards_interval_count     ?
_diffrn_standards_interval_time     ?
_diffrn_standards_decay_%     ?
loop_
    _diffrn_standard_refln_index_h
    _diffrn_standard_refln_index_k
    _diffrn_standard_refln_index_l
    ? ? ?
_diffrn_radiation_probe     x-ray
loop_
    _refln_index_h
    _refln_index_k
    _refln_index_l
    _refln_observed_status
    _refln_F_squared_meas
    _refln_F_squared_calc
    _refln_F_squared_sigma
    2 0 0 < 51.15 38.92 22.47
    3 0 0 o 2765.07 2787.39 71.92
    4 0 0 o 44458.50 44745.80 314.31
    5 0 0 o 29275.30 30512.50 289.94
    6 0 0 o 9492.26 9955.82 246.37
    7 0 0 < 196.99 235.32 69.92
    8 0 0 o 4411.86 4723.68 204.49
    9 0 0 o 7660.24 7931.56 286.36
    10 0 0 o 900.28 984.31 54.81
    11 0 0 o 1533.98 1520.54 51.24
    12 0 0 o 1767.15 1768.68 66.79
    13 0 0 o 1088.14 1114.50 69.41
    14 0 0 o 348.25 400.27 42.38
    15 0 0 < -19.84 1.68 35.12
    16 0 0 < 24.03 28.44 26.41
    17 0 0 < 58.95 53.07 30.72
    18 0 0 o 310.86 297.52 34.66
    19 0 0 o 309.85 319.24 28.01
    1 1 0 o 214.68 147.77 19.94
    2 1 0 o 490.94 394.80 29.43
    3 1 0 o 13449.30 12075.50 168.77
    4 1 0 o 15358.20 14864.50 195.44
    5 1 0 o 6255.35 6179.66 142.54
    6 1 0 o 3060.13 3250.44 100.30
    7 1 0 < 40.16 108.15 35.32
    8 1 0 o 632.08 715.08 66.35
    9 1 0 o 7984.34 8450.20 142.71
    10 1 0 o 7970.33 8155.50 73.53
    11 1 0 o 423.33 453.24 32.43
    12 1 0 o 614.90 622.76 34.00
    13 1 0 o 4577.23 4508.62 70.31
    14 1 0 o 2718.17 2593.60 43.94
    15 1 0 o 2173.39 2090.45 41.51
    16 1 0 < 13.94 10.86 17.60
    17 1 0 o 1853.72 1764.59 44.56
    18 1 0 o 1001.00 959.18 34.33
    19 1 0 o 1178.23 1119.81 45.04
    0 2 0 o 13483.00 12098.40 193.89
    1 2 0 o 2346.56 2223.63 58.75
    2 2 0 < -8.00 1.34 22.33
    3 2 0 o 3184.75 3061.20 85.79
    4 2 0 o 5335.62 5240.10 128.31
    5 2 0 o 5901.07 5557.94 166.15
    6 2 0 o 399.70 326.13 61.56
    7 2 0 o 8299.22 7813.97 162.76
    8 2 0 o 4159.44 4324.24 81.16
    9 2 0 o 978.79 1015.27 36.26
    10 2 0 o 85.93 99.35 22.03
    11 2 0 o 825.13 856.16 34.68
    12 2 0 o 1939.46 1981.39 51.35
    13 2 0 o 657.03 670.26 33.53
    14 2 0 < 14.92 5.93 18.75
    15 2 0 o 326.50 271.55 25.13
    16 2 0 o 1003.65 1006.63 34.67
    17 2 0 o 241.82 219.63 27.22
    18 2 0 < 27.30 13.31 21.04
    1 3 0 o 2920.93 2718.96 84.30
    2 3 0 o 6590.41 6076.35 128.32
    3 3 0 o 2676.10 2568.89 88.38
    4 3 0 < 2.63 5.75 32.34
    5 3 0 o 2250.82 2343.31 124.25
    6 3 0 o 2268.59 2399.74 56.74
    7 3 0 o 1741.68 1780.15 61.07
    8 3 0 o 177.71 210.28 28.96
    9 3 0 o 275.50 272.68 32.80
    10 3 0 o 1560.81 1477.19 56.70
    11 3 0 o 1293.93 1347.11 47.17
    12 3 0 < 49.52 64.63 21.96
    13 3 0 o 260.19 255.16 25.09
    14 3 0 o 224.21 208.90 20.82
    15 3 0 o 87.99 80.97 18.95
    16 3 0 < 33.75 5.29 16.92
    17 3 0 < 29.08 51.27 18.60
    0 4 0 < 13.98 6.29 37.02
    1 4 0 < 73.50 59.26 30.06
    2 4 0 o 489.17 444.97 40.29
    3 4 0 o 122.99 131.77 23.99
    4 4 0 o 232.25 249.32 26.86
    5 4 0 o 192.73 240.15 25.57
    6 4 0 o 664.84 673.28 48.84
    7 4 0 o 209.13 240.39 37.46
    8 4 0 o 1157.57 1263.93 57.70
    9 4 0 < 72.56 69.32 29.22
    10 4 0 o 304.84 320.30 37.83
    11 4 0 o 1034.65 1026.92 40.49
    12 4 0 o 1098.07 1029.15 45.20
    13 4 0 o 127.37 98.48 25.79
    14 4 0 < 64.29 45.19 22.32
    15 4 0 o 749.38 650.64 29.32
    16 4 0 o 1285.78 1097.72 48.13
    1 5 0 o 660.77 626.11 54.87
    2 5 0 o 337.36 326.77 43.00
    3 5 0 o 1091.42 1072.75 59.87
    4 5 0 o 2066.42 1924.20 60.40
    5 5 0 o 615.87 619.05 38.38
    6 5 0 < 3.07 0.75 28.83
    7 5 0 o 706.91 718.54 38.14
    8 5 0 o 501.75 542.55 45.23
    9 5 0 < 4.38 3.61 26.95
    10 5 0 o 183.39 158.90 29.84
    11 5 0 < 12.92 1.23 24.55
    12 5 0 o 106.01 101.04 22.42
    13 5 0 o 77.42 106.19 24.46
    0 6 0 o 534.66 498.03 47.96
    1 6 0 < 12.28 1.75 21.28
    2 6 0 < 45.15 56.23 24.31
    3 6 0 < 34.23 64.51 24.30
    4 6 0 o 118.46 145.10 36.24
    5 6 0 < 15.76 20.41 24.41
    6 6 0 < 29.79 3.47 30.44
    7 6 0 < 33.57 29.13 29.31
    8 6 0 < 43.30 1.59 29.37
    9 6 0 o 101.98 84.05 27.18
    10 6 0 < 57.54 35.97 26.56
    11 6 0 < 45.31 0.60 30.92
    1 7 0 o 777.41 824.98 35.68
    2 7 0 o 459.76 478.00 36.48
    3 7 0 o 1300.62 1330.35 55.19
    4 7 0 o 221.70 244.68 29.54
    5 7 0 o 212.94 235.63 29.90
    -19 1 1 o 80.47 106.56 22.01
    -18 1 1 o 66.37 60.42 18.43
    -17 1 1 o 97.90 109.20 19.63
    -16 1 1 o 285.47 285.56 23.35
    -15 1 1 o 438.28 459.81 30.43
    -14 1 1 o 597.95 558.12 35.82
    -13 1 1 < 21.06 26.48 25.90
    -12 1 1 o 274.64 333.02 25.99
    -11 1 1 o 932.75 1035.90 28.34
    -10 1 1 o 3080.86 3192.95 43.60
    -9 1 1 < 21.25 3.82 25.09
    -8 1 1 o 808.82 793.99 80.29
    -7 1 1 < 62.05 104.82 57.98
    -6 1 1 o 1946.18 1981.28 86.08
    -5 1 1 < 86.90 64.00 36.40
    -4 1 1 < 58.95 54.44 25.00
    -3 1 1 o 952.84 933.76 34.33
    -2 1 1 o 1594.79 1376.96 42.00
    -1 1 1 o 379.77 298.51 33.21
    0 1 1 o 1015.53 877.48 35.04
    1 1 1 o 304.96 255.01 25.98
    2 1 1 o 1560.45 1363.45 51.77
    3 1 1 o 1085.15 941.34 66.61
    4 1 1 o 14465.70 13915.70 221.21
    5 1 1 o 256.08 262.24 49.82
    6 1 1 < 9.27 4.98 39.49
    7 1 1 < 39.93 29.20 38.46
    8 1 1 o 529.55 517.83 55.30
    9 1 1 < 6.92 11.60 22.72
    10 1 1 < -18.23 2.96 20.42
    11 1 1 < -18.50 10.56 20.88
    12 1 1 o 105.36 124.05 20.07
    13 1 1 o 125.32 111.44 19.99
    14 1 1 < 10.49 9.36 18.38
    15 1 1 < 5.04 2.80 16.45
    16 1 1 o 460.97 434.51 26.06
    17 1 1 o 178.10 170.22 20.79
    18 1 1 < 27.89 24.86 18.67
    -18 2 1 < 49.49 79.60 23.77
    -17 2 1 o 623.03 595.54 31.95
    -16 2 1 o 255.07 221.03 31.30
    -15 2 1 < 49.03 46.14 23.54
    -14 2 1 < -1.07 47.50 28.62
    -13 2 1 o 80.38 77.75 23.54
    -12 2 1 o 107.39 105.07 23.53
    -11 2 1 < 6.47 1.21 20.92
    -10 2 1 o 157.12 161.68 22.38
    -9 2 1 < 3.27 4.42 20.56
    -8 2 1 < 14.70 32.92 37.65
    -7 2 1 < 38.89 55.93 63.97
    -6 2 1 o 3343.37 2994.53 135.55
    -5 2 1 o 1369.03 1338.72 77.08
    -4 2 1 o 405.30 372.81 36.23
    -3 2 1 o 933.34 985.06 46.23
    -2 2 1 o 11321.00 10585.70 160.07
    -1 2 1 o 4325.97 4053.31 92.67
    0 2 1 o 1165.26 1048.13 40.21
    1 2 1 o 5162.44 4648.56 92.80
    2 2 1 o 7477.68 7083.94 120.48
    3 2 1 o 9620.88 9145.29 187.51
    4 2 1 o 571.32 588.10 62.32
    5 2 1 < 107.30 78.14 42.57
    6 2 1 o 2698.68 2736.55 111.81
    7 2 1 o 12724.10 12795.10 172.95
    8 2 1 o 261.23 309.88 25.81
    9 2 1 o 220.20 228.60 20.89
    10 2 1 o 595.98 697.38 29.99
    11 2 1 o 2060.71 2211.14 56.74
    12 2 1 o 1348.82 1378.72 45.53
    13 2 1 < 35.13 21.93 21.65
    14 2 1 o 89.39 83.25 20.92
    15 2 1 o 263.00 266.49 22.77
    16 2 1 o 126.48 129.21 20.04
    17 2 1 < 2.68 31.28 20.06
    18 2 1 o 72.07 60.49 21.56
    -17 3 1 < 74.53 88.55 26.12
    -16 3 1 o 813.28 670.87 28.06
    -15 3 1 o 1319.56 1189.69 34.92
    -14 3 1 o 1095.58 1197.36 36.60
    -13 3 1 o 569.73 554.72 27.76
    -12 3 1 o 1209.57 1227.89 34.33
    -11 3 1 o 2313.25 2347.30 55.52
    -10 3 1 o 1992.22 2145.53 62.02
    -9 3 1 < 2.49 2.34 24.07
    -8 3 1 o 1425.63 1517.60 54.39
    -7 3 1 o 3732.35 3875.31 78.96
    -6 3 1 o 4759.96 4666.21 81.61
    -5 3 1 o 219.42 257.40 54.35
    -4 3 1 o 1696.16 1723.16 91.83
    -3 3 1 o 8203.61 7565.48 168.72
    -2 3 1 o 1179.22 1224.71 59.79
    -1 3 1 < 26.82 16.45 29.14
    0 3 1 o 873.27 854.35 63.67
    1 3 1 o 2990.28 2790.94 105.88
    2 3 1 o 492.31 522.03 45.57
    3 3 1 < 18.04 2.98 28.85
    4 3 1 o 2152.19 2251.75 91.10
    5 3 1 o 649.87 704.57 53.81
    6 3 1 o 318.13 360.41 28.55
    7 3 1 o 404.19 422.96 30.11
    8 3 1 o 834.90 889.59 45.58
    9 3 1 o 3137.21 3282.16 84.58
    10 3 1 o 150.21 138.57 26.92
    11 3 1 o 1878.81 1842.02 44.99
    12 3 1 o 771.49 802.86 35.40
    13 3 1 o 1347.22 1270.93 40.39
    14 3 1 < 34.70 35.72 21.88
    15 3 1 o 193.16 176.93 20.49
    16 3 1 o 914.11 859.86 29.35
    17 3 1 o 303.83 473.14 31.71
    -15 4 1 < 22.82 25.84 22.49
    -14 4 1 o 678.03 676.09 33.30
    -13 4 1 o 1621.49 1506.26 43.99
    -12 4 1 o 262.54 270.05 26.84
    -11 4 1 o 155.29 146.20 28.09
    -10 4 1 o 3247.40 3250.88 62.57
    -9 4 1 o 4273.78 4325.58 74.61
    -8 4 1 o 2042.35 2120.28 75.23
    -7 4 1 o 572.08 605.89 41.52
    -6 4 1 o 6069.06 6329.31 120.24
    -5 4 1 o 4383.44 4663.92 78.92
    -4 4 1 o 4014.23 3936.07 76.31
    -3 4 1 o 222.55 184.78 29.02
    -2 4 1 o 4109.31 3861.45 90.53
    -1 4 1 o 8288.48 7877.89 123.94
    0 4 1 o 5315.13 4884.07 110.45
    1 4 1 o 165.06 151.38 28.75
    2 4 1 o 1641.16 1585.74 81.32
    3 4 1 o 3767.40 3686.61 99.24
    4 4 1 o 2240.48 2189.44 81.17
    5 4 1 o 202.72 217.44 31.81
    6 4 1 o 3038.57 3202.16 87.60
    7 4 1 o 1042.78 1080.27 60.27
    8 4 1 < 24.73 33.12 32.93
    9 4 1 < 22.41 31.96 26.51
    10 4 1 o 1193.50 1236.71 49.77
    11 4 1 o 675.65 688.10 39.02
    12 4 1 o 112.42 76.56 26.33
    13 4 1 o 362.99 336.68 29.85
    14 4 1 o 1059.81 982.36 33.84
    15 4 1 o 921.38 846.61 29.86
    -14 5 1 o 1194.34 1124.95 48.82
    -13 5 1 o 167.59 163.13 21.04
    -12 5 1 o 85.37 49.89 26.78
    -11 5 1 o 1071.27 1001.72 45.99
    -10 5 1 o 668.29 643.00 38.48
    -9 5 1 < 62.44 74.33 31.89
    -8 5 1 o 166.61 177.01 32.03
    -7 5 1 o 620.01 605.80 41.44
    -6 5 1 o 365.09 365.64 40.17
    -5 5 1 o 324.25 303.62 36.97
    -4 5 1 o 4008.22 3794.44 80.37
    -3 5 1 o 1189.67 1078.74 59.29
    -2 5 1 < 40.25 6.69 27.80
    -1 5 1 o 1242.77 1142.80 55.88
    0 5 1 o 5568.03 5062.52 164.57
    1 5 1 o 4460.44 4174.63 118.02
    2 5 1 o 2022.72 1970.90 87.14
    3 5 1 o 4377.62 4085.04 123.17
    4 5 1 o 7845.98 7399.31 163.84
    5 5 1 o 3834.60 3753.14 118.28
    6 5 1 o 2626.73 2597.20 82.05
    7 5 1 o 366.38 375.71 32.23
    8 5 1 o 4643.81 4708.86 74.96
    9 5 1 o 5714.11 5491.17 100.67
    10 5 1 o 1240.73 1223.85 42.00
    11 5 1 < 20.36 3.97 21.44
    12 5 1 o 1117.49 1041.33 33.11
    13 5 1 o 1883.47 1687.56 38.39
    -11 6 1 < 13.74 0.49 20.86
    -10 6 1 o 1526.01 1573.07 50.04
    -9 6 1 o 3404.62 3326.19 66.62
    -8 6 1 o 1579.76 1622.65 59.45
    -7 6 1 < 15.95 3.01 29.86
    -6 6 1 o 1769.94 1757.53 65.04
    -5 6 1 o 4131.93 4311.21 118.14
    -4 6 1 o 2234.38 2070.13 128.42
    -3 6 1 o 199.68 193.20 30.07
    -2 6 1 o 894.99 876.20 48.06
    -1 6 1 o 9219.79 8889.24 117.19
    0 6 1 o 219.06 214.12 27.11
    1 6 1 < 2.34 2.87 20.86
    2 6 1 < 42.86 26.67 26.52
    3 6 1 o 2745.75 2674.16 97.56
    4 6 1 o 828.31 923.75 59.51
    5 6 1 < 53.69 42.86 33.53
    6 6 1 o 812.98 858.79 46.87
    7 6 1 o 719.57 667.92 53.77
    8 6 1 o 223.96 233.62 32.59
    9 6 1 o 99.67 108.45 26.97
    10 6 1 o 294.80 320.66 31.68
    -5 7 1 < 3.19 20.53 31.49
    -4 7 1 o 1578.06 1559.68 86.52
    -3 7 1 o 862.09 897.48 67.77
    -2 7 1 < 116.88 121.34 39.73
    -1 7 1 o 179.95 158.12 42.45
    0 7 1 o 988.78 1009.91 49.04
    1 7 1 o 1530.65 1595.50 48.24
    2 7 1 o 1378.37 1396.19 47.01
    3 7 1 o 1379.81 1425.34 46.82
    4 7 1 o 1030.41 1124.02 51.13
    5 7 1 o 1159.19 1210.56 75.59
    -19 0 2 o 1664.15 1539.53 55.10
    -18 0 2 o 1897.39 1668.49 69.19
    -17 0 2 o 511.23 497.52 66.57
    -16 0 2 o 213.31 335.80 52.09
    -15 0 2 o 2811.68 2758.47 120.87
    -14 0 2 o 3848.33 3948.84 105.58
    -13 0 2 o 1233.20 1314.64 75.11
    -12 0 2 o 158.59 170.98 32.45
    -11 0 2 o 3019.80 3211.85 86.50
    -10 0 2 o 11587.70 11419.50 150.16
    -9 0 2 o 5143.87 5208.60 237.94
    -8 0 2 o 579.68 619.39 96.28
    -7 0 2 o 4691.09 4696.49 199.20
    -6 0 2 o 9623.46 9723.07 253.95
    -5 0 2 o 9640.39 9975.19 288.09
    -4 0 2 < 69.36 91.42 53.45
    -3 0 2 o 932.72 902.40 79.79
    -2 0 2 o 12154.20 11151.40 253.97
    -1 0 2 o 2747.95 2612.70 62.49
    0 0 2 o 153.91 128.60 37.90
    1 0 2 o 2055.57 2347.36 103.47
    2 0 2 o 7133.69 6928.55 202.47
    3 0 2 < 98.70 82.82 65.47
    4 0 2 o 3275.92 3127.39 193.57
    5 0 2 o 18302.70 18017.60 495.41
    6 0 2 o 1536.26 1775.91 178.83
    7 0 2 < 144.07 144.75 96.11
    8 0 2 o 6866.75 7191.55 377.58
    9 0 2 o 9793.19 10008.90 260.31
    10 0 2 o 5797.98 5855.86 102.52
    11 0 2 o 127.81 94.32 27.70
    12 0 2 o 3534.53 3458.88 84.48
    13 0 2 o 3652.57 3667.86 76.95
    14 0 2 o 4083.14 3912.66 94.21
    15 0 2 o 919.26 838.12 50.42
    16 0 2 < 55.52 61.54 26.46
    17 0 2 o 1760.41 1675.45 55.12
    18 0 2 o 2048.10 1920.87 61.99
    -19 1 2 < 37.30 65.67 21.06
    -18 1 2 < -11.48 0.41 16.07
    -17 1 2 o 202.26 197.80 25.46
    -16 1 2 o 862.95 809.79 47.02
    -15 1 2 o 159.55 164.47 31.96
    -14 1 2 o 159.07 180.85 49.59
    -13 1 2 o 1531.41 1605.86 51.19
    -12 1 2 o 1978.39 2046.38 47.07
    -11 1 2 o 225.54 246.40 20.08
    -10 1 2 o 2029.95 2027.91 37.48
    -9 1 2 o 1469.08 1649.22 47.43
    -8 1 2 o 7347.34 7246.44 255.01
    -7 1 2 o 1080.54 1113.74 99.63
    -6 1 2 o 4892.94 4767.78 154.33
    -5 1 2 o 8804.72 8369.08 144.02
    -4 1 2 o 11526.50 11127.30 133.27
    -3 1 2 o 947.22 851.80 43.60
    -2 1 2 o 2440.48 2341.66 75.75
    -1 1 2 o 17880.50 17265.60 185.37
    0 1 2 o 17478.10 16070.90 193.67
    1 1 2 o 14446.20 13427.90 100.90
    2 1 2 o 17844.80 17373.50 176.32
    3 1 2 o 8650.53 8768.17 130.30
    4 1 2 o 5519.15 5855.94 191.44
    5 1 2 o 9801.36 9543.44 177.25
    6 1 2 o 845.24 955.65 57.62
    7 1 2 o 5466.37 5765.62 144.18
    8 1 2 o 6454.94 6562.35 140.62
    9 1 2 o 764.17 871.54 39.12
    10 1 2 < 9.95 35.23 20.84
    11 1 2 o 1389.63 1451.43 43.13
    12 1 2 o 1049.63 1086.45 34.35
    13 1 2 o 572.23 568.98 27.20
    14 1 2 o 139.97 134.87 20.14
    15 1 2 o 953.04 914.13 32.86
    16 1 2 o 84.85 90.02 18.75
    17 1 2 < -10.14 1.10 16.31
    18 1 2 o 146.57 162.37 25.32
    -18 2 2 o 338.73 367.62 26.13
    -17 2 2 < 22.88 18.31 21.95
    -16 2 2 < 5.44 0.57 25.34
    -15 2 2 o 630.51 668.29 46.79
    -14 2 2 o 1583.15 1530.37 43.82
    -13 2 2 o 145.26 126.64 25.76
    -12 2 2 o 143.40 167.97 24.62
    -11 2 2 o 4108.52 3656.95 63.28
    -10 2 2 o 2781.81 2908.99 57.66
    -9 2 2 < 36.96 42.90 16.66
    -8 2 2 o 620.09 688.40 42.41
    -7 2 2 o 7695.84 7677.69 200.92
    -6 2 2 o 2393.62 2616.34 155.87
    -5 2 2 o 3437.83 3329.04 115.86
    -4 2 2 o 159.28 168.11 34.90
    -3 2 2 o 13110.00 12241.60 162.88
    -2 2 2 o 14607.60 13868.60 171.67
    -1 2 2 o 6140.54 5721.61 130.20
    0 2 2 o 1108.40 995.29 53.26
    1 2 2 o 9047.20 8320.65 116.06
    2 2 2 o 7240.57 6946.50 117.94
    3 2 2 o 3522.86 3365.42 103.41
    4 2 2 o 195.48 197.07 48.20
    5 2 2 o 9392.89 8951.32 196.76
    6 2 2 o 602.50 742.92 62.96
    7 2 2 o 55.74 76.69 18.56
    8 2 2 o 712.82 748.04 27.08
    9 2 2 o 2195.52 2313.31 48.57
    10 2 2 o 1299.55 1352.66 40.98
    11 2 2 o 144.89 144.87 26.42
    12 2 2 o 248.92 272.61 23.80
    13 2 2 o 2190.99 1978.84 41.93
    14 2 2 o 295.27 287.07 25.47
    15 2 2 < 54.29 22.44 21.32
    16 2 2 o 94.29 89.77 21.57
    17 2 2 o 936.93 856.72 47.20
    -17 3 2 o 377.96 354.65 32.86
    -16 3 2 o 1197.05 1176.93 33.25
    -15 3 2 o 1259.61 1234.84 46.51
    -14 3 2 < 17.07 16.79 21.56
    -13 3 2 o 117.45 111.10 23.45
    -12 3 2 o 518.95 502.74 28.26
    -11 3 2 o 2079.11 2144.64 54.49
    -10 3 2 o 86.50 91.73 26.23
    -9 3 2 o 101.89 126.83 25.26
    -8 3 2 o 733.47 827.82 40.05
    -7 3 2 o 534.77 567.39 30.01
    -6 3 2 < 26.74 25.44 15.50
    -5 3 2 o 582.02 553.26 39.67
    -4 3 2 o 1559.25 1422.20 105.59
    -3 3 2 o 714.57 576.05 55.94
    -2 3 2 o 869.22 873.34 58.34
    -1 3 2 o 335.89 384.22 49.07
    0 3 2 o 2622.42 2370.76 110.20
    1 3 2 < 12.57 24.41 33.98
    2 3 2 o 2274.70 2075.46 92.45
    3 3 2 o 4303.25 4136.00 130.79
    4 3 2 o 1283.62 1294.71 79.81
    5 3 2 < 69.30 104.32 29.55
    6 3 2 o 1641.58 1800.71 63.72
    7 3 2 o 2586.64 2790.52 69.42
    8 3 2 o 4309.02 4466.17 81.39
    9 3 2 < 62.34 55.71 29.34
    10 3 2 o 3036.85 3100.07 70.14
    11 3 2 o 434.94 440.73 31.04
    12 3 2 o 1810.40 1771.46 53.00
    13 3 2 o 669.92 686.86 32.23
    14 3 2 o 333.81 314.64 22.64
    15 3 2 o 904.13 802.55 30.63
    16 3 2 o 758.20 736.98 31.11
    -16 4 2 o 755.97 258.30 46.79
    -15 4 2 < 26.30 0.49 24.89
    -14 4 2 < -3.23 0.08 27.02
    -13 4 2 < 54.05 45.33 23.37
    -12 4 2 o 589.97 607.09 35.40
    -11 4 2 o 1113.08 1175.93 39.85
    -10 4 2 o 174.49 150.96 24.32
    -9 4 2 < 4.41 4.13 21.30
    -8 4 2 o 355.28 411.73 35.55
    -7 4 2 o 3943.31 4026.11 88.82
    -6 4 2 o 2196.76 2274.49 67.42
    -5 4 2 < 6.45 9.56 21.19
    -4 4 2 < 15.62 29.09 20.00
    -3 4 2 o 3806.89 3728.35 78.84
    -2 4 2 o 3616.77 3460.10 74.99
    -1 4 2 o 1044.33 1038.12 47.66
    0 4 2 < 7.94 16.89 24.08
    1 4 2 o 551.22 595.51 46.99
    2 4 2 o 2511.14 2574.23 91.28
    3 4 2 o 1798.86 1855.40 80.93
    4 4 2 o 288.70 347.76 40.08
    5 4 2 < 62.61 54.19 27.50
    6 4 2 o 2877.81 2998.47 88.04
    7 4 2 < 55.51 13.73 29.67
    8 4 2 o 391.52 409.92 33.60
    9 4 2 o 188.31 167.79 32.20
    10 4 2 o 286.63 286.03 29.95
    11 4 2 < 32.31 32.15 26.05
    12 4 2 < -4.69 21.53 23.58
    13 4 2 < 17.45 13.83 22.54
    14 4 2 o 226.98 206.43 20.64
    15 4 2 < 7.41 0.35 22.86
    -14 5 2 < 12.40 25.06 20.07
    -13 5 2 < 62.03 75.88 25.67
    -12 5 2 o 284.95 273.19 26.50
    -11 5 2 o 410.65 364.05 31.19
    -10 5 2 < 71.58 34.83 28.54
    -9 5 2 < 35.32 35.99 25.96
    -8 5 2 < 5.32 9.83 25.69
    -7 5 2 o 354.64 350.89 35.91
    -6 5 2 o 344.85 335.98 34.40
    -5 5 2 o 233.92 241.74 37.78
    -4 5 2 o 101.19 108.01 30.42
    -3 5 2 o 115.86 102.88 29.83
    -2 5 2 < 73.50 63.91 27.74
    -1 5 2 o 157.28 161.50 28.46
    0 5 2 o 111.57 112.06 31.26
    1 5 2 o 342.87 325.96 37.98
    2 5 2 < 18.24 44.31 39.96
    3 5 2 o 648.59 597.41 57.40
    4 5 2 o 741.53 723.15 47.73
    5 5 2 o 630.90 589.70 39.89
    6 5 2 < 80.33 91.89 27.74
    7 5 2 o 694.35 559.27 45.88
    8 5 2 < 44.36 11.19 27.39
    9 5 2 < 12.75 0.54 23.57
    10 5 2 o 402.27 428.57 25.59
    11 5 2 o 251.97 239.32 23.64
    12 5 2 o 526.53 477.11 26.98
    13 5 2 < 88.46 55.06 30.37
    -11 6 2 o 399.32 108.18 47.87
    -10 6 2 o 227.20 227.61 31.60
    -9 6 2 < 1.34 16.32 24.40
    -8 6 2 < 47.21 12.73 33.72
    -7 6 2 o 223.65 224.84 39.35
    -6 6 2 o 218.21 236.09 39.71
    -5 6 2 o 222.81 224.36 40.38
    -4 6 2 < 39.88 46.43 32.16
    -3 6 2 < -1.95 1.32 23.85
    -2 6 2 o 383.24 340.53 36.43
    -1 6 2 o 215.32 179.11 30.77
    0 6 2 < -17.76 0.34 25.35
    1 6 2 < 2.03 1.65 25.11
    2 6 2 o 157.57 135.38 30.90
    3 6 2 < 6.20 18.83 31.56
    4 6 2 < 5.89 13.99 31.43
    5 6 2 < 28.45 17.82 31.98
    6 6 2 < 31.36 2.10 27.54
    7 6 2 < 59.88 40.88 32.34
    8 6 2 < 24.04 34.89 25.43
    9 6 2 < -4.77 6.53 22.76
    10 6 2 o 143.52 0.35 32.15
    -5 7 2 < 57.10 65.24 31.72
    -4 7 2 < 4.01 5.89 30.31
    -3 7 2 < 31.73 2.75 34.15
    -2 7 2 < 37.94 8.65 32.56
    -1 7 2 o 228.89 176.78 43.21
    0 7 2 < 29.90 36.91 21.68
    1 7 2 < 34.00 35.28 22.28
    2 7 2 o 557.04 600.42 38.65
    3 7 2 o 1265.79 1336.06 54.40
    4 7 2 < 50.36 13.81 30.77
    -19 1 3 o 682.13 707.25 38.44
    -18 1 3 < -0.91 7.64 17.36
    -17 1 3 < -4.47 0.72 25.78
    -16 1 3 < -6.36 0.95 35.86
    -15 1 3 < 24.40 26.00 35.31
    -14 1 3 < -6.86 9.75 30.58
    -13 1 3 o 86.75 161.70 26.72
    -12 1 3 o 242.01 257.43 26.90
    -11 1 3 o 426.46 439.53 24.66
    -10 1 3 o 64.96 45.53 16.92
    -9 1 3 o 158.64 142.06 20.12
    -8 1 3 o 632.66 654.42 37.88
    -7 1 3 o 452.82 461.72 62.36
    -6 1 3 o 2487.71 2447.45 112.69
    -5 1 3 o 3044.63 2990.74 91.29
    -4 1 3 o 462.24 437.22 37.04
    -3 1 3 o 3002.62 2956.79 67.39
    -2 1 3 o 5725.44 5503.59 112.00
    -1 1 3 o 5606.47 5469.51 100.62
    0 1 3 < 5.59 1.37 25.73
    1 1 3 o 618.72 606.33 45.69
    2 1 3 o 6213.29 6035.10 153.36
    3 1 3 < 4.69 7.52 26.33
    4 1 3 o 1842.31 1881.18 59.74
    5 1 3 o 647.40 603.66 45.61
    6 1 3 o 1994.52 2008.82 83.39
    7 1 3 o 1084.40 1165.82 45.92
    8 1 3 o 776.81 876.81 32.15
    9 1 3 o 75.15 83.96 16.74
    10 1 3 o 56.29 64.35 18.11
    11 1 3 o 511.55 529.04 26.67
    12 1 3 < 42.03 53.93 19.02
    13 1 3 < 30.51 14.39 18.19
    14 1 3 o 64.40 72.07 19.38
    15 1 3 < 7.64 1.95 18.39
    16 1 3 < 30.56 27.98 15.56
    17 1 3 o 244.34 266.14 19.34
    18 1 3 < 5.13 16.37 18.00
    -18 2 3 < -11.01 15.47 19.78
    -17 2 3 o 835.76 814.73 40.45
    -16 2 3 o 926.05 824.77 61.65
    -15 2 3 o 1676.07 1583.97 68.36
    -14 2 3 o 184.60 225.37 29.10
    -13 2 3 o 454.92 452.69 25.54
    -12 2 3 o 3752.81 3793.97 63.37
    -11 2 3 o 2321.50 2391.55 54.12
    -10 2 3 o 2064.03 2074.86 47.37
    -9 2 3 < 11.05 18.56 19.39
    -8 2 3 o 6524.55 6574.93 92.07
    -7 2 3 o 3257.10 3335.31 89.73
    -6 2 3 o 1666.99 1674.31 102.88
    -5 2 3 o 2445.30 2197.42 90.34
    -4 2 3 o 1457.54 1512.54 69.84
    -3 2 3 o 3396.00 3474.70 106.96
    -2 2 3 o 2426.90 2423.10 90.71
    -1 2 3 o 278.00 240.52 42.82
    0 2 3 o 641.22 536.68 46.28
    1 2 3 o 438.71 420.51 42.50
    2 2 3 o 851.44 785.27 64.60
    3 2 3 o 445.73 415.17 49.18
    4 2 3 < 61.76 57.52 33.90
    5 2 3 o 550.47 566.85 64.01
    6 2 3 o 4968.54 4809.95 102.47
    7 2 3 o 219.80 230.42 19.17
    8 2 3 o 211.74 251.56 19.24
    9 2 3 o 273.11 274.21 23.68
    10 2 3 o 636.02 709.23 33.72
    11 2 3 o 2593.76 2706.74 69.83
    12 2 3 o 1684.83 1622.08 46.32
    13 2 3 < 2.35 2.28 20.05
    14 2 3 o 171.91 152.07 24.77
    15 2 3 o 1734.52 1595.32 52.40
    16 2 3 o 1444.29 1318.29 49.17
    17 2 3 o 520.57 497.46 28.78
    -17 3 3 o 202.19 172.29 29.22
    -16 3 3 o 335.57 361.37 38.65
    -15 3 3 < 58.19 73.50 26.61
    -14 3 3 < 45.53 20.50 23.86
    -13 3 3 o 123.99 100.36 26.95
    -12 3 3 o 550.12 572.25 28.83
    -11 3 3 o 532.45 548.36 27.80
    -10 3 3 o 989.12 980.00 41.02
    -9 3 3 o 339.74 371.23 27.41
    -8 3 3 o 103.89 114.45 21.87
    -7 3 3 o 1865.08 1937.63 39.84
    -6 3 3 o 2777.32 2905.85 51.76
    -5 3 3 o 2157.33 2158.33 51.90
    -4 3 3 o 1625.80 1523.89 90.84
    -3 3 3 o 3506.22 3411.64 115.67
    -2 3 3 o 3410.87 3501.56 111.41
    -1 3 3 o 13117.40 11621.70 216.16
    0 3 3 o 239.60 132.48 48.72
    1 3 3 o 4083.36 3718.08 171.14
    2 3 3 o 11679.90 11038.70 294.36
    3 3 3 o 7418.91 7032.29 248.00
    4 3 3 o 965.05 948.48 79.08
    5 3 3 o 1469.16 1496.12 59.26
    6 3 3 o 4590.61 4761.67 91.00
    7 3 3 o 5472.91 5995.62 93.44
    8 3 3 o 1258.77 1302.47 41.41
    9 3 3 o 1743.64 1846.73 50.32
    10 3 3 o 129.24 103.74 23.38
    11 3 3 o 3184.25 3094.81 61.28
    12 3 3 o 1060.30 1043.61 41.92
    13 3 3 o 188.91 202.27 22.16
    14 3 3 o 95.27 90.28 20.47
    15 3 3 o 201.19 206.50 18.23
    16 3 3 < -41.04 6.32 27.05
    -16 4 3 o 934.37 743.80 55.44
    -15 4 3 o 1299.20 1357.67 47.81
    -14 4 3 o 152.21 128.04 29.87
    -13 4 3 o 128.77 112.71 24.32
    -12 4 3 o 2143.31 2099.44 49.15
    -11 4 3 o 1234.12 1254.79 42.65
    -10 4 3 o 176.49 158.35 25.29
    -9 4 3 < 15.26 20.95 22.12
    -8 4 3 o 2427.10 2487.73 67.60
    -7 4 3 o 1926.24 2034.34 62.13
    -6 4 3 o 485.27 534.60 43.25
    -5 4 3 o 254.54 262.18 27.51
    -4 4 3 o 6027.22 5819.01 103.04
    -3 4 3 o 1952.90 1986.24 65.48
    -2 4 3 o 214.01 204.27 27.67
    -1 4 3 o 2574.84 2449.98 78.77
    0 4 3 o 4630.09 4665.26 100.20
    1 4 3 o 1537.95 1647.95 73.11
    2 4 3 o 331.96 327.09 40.61
    3 4 3 o 1999.55 1929.76 82.78
    4 4 3 o 5248.48 5505.25 103.44
    5 4 3 o 2286.89 2485.67 72.43
    6 4 3 < -13.25 0.84 24.96
    7 4 3 o 107.64 77.92 25.71
    8 4 3 o 4877.86 5011.94 69.14
    9 4 3 o 2447.20 2438.06 56.34
    10 4 3 o 78.06 62.36 24.79
    11 4 3 o 367.12 392.91 29.11
    12 4 3 o 2800.30 2687.61 58.45
    13 4 3 o 189.96 138.48 23.24
    14 4 3 o 137.50 139.31 19.27
    -14 5 3 o 1717.32 1719.40 54.61
    -13 5 3 o 1518.39 1410.51 52.81
    -12 5 3 o 276.41 295.86 25.25
    -11 5 3 o 305.75 274.80 30.97
    -10 5 3 o 2224.71 2121.94 52.63
    -9 5 3 o 3875.05 3967.10 70.70
    -8 5 3 o 865.26 886.11 41.58
    -7 5 3 o 550.72 567.01 40.90
    -6 5 3 o 1958.51 2009.46 61.98
    -5 5 3 o 3944.92 4148.38 72.85
    -4 5 3 o 1108.57 1107.35 46.82
    -3 5 3 o 249.15 237.06 29.94
    -2 5 3 o 2583.17 2468.49 65.14
    -1 5 3 o 3252.92 3162.67 71.88
    0 5 3 o 406.40 373.78 28.89
    1 5 3 o 560.47 520.96 40.41
    2 5 3 o 1821.55 1790.26 65.57
    3 5 3 o 891.01 847.40 49.58
    4 5 3 o 217.24 207.11 30.07
    5 5 3 o 629.96 618.34 34.54
    6 5 3 o 2131.27 2106.65 63.36
    7 5 3 o 797.76 771.58 39.28
    8 5 3 < 88.79 62.45 30.56
    9 5 3 o 1240.19 1179.69 52.08
    10 5 3 o 1283.87 1209.85 34.71
    11 5 3 o 715.43 668.67 25.90
    12 5 3 o 101.64 39.28 18.27
    -10 6 3 < 56.83 37.74 23.17
    -9 6 3 o 879.51 936.46 53.31
    -8 6 3 o 2239.63 2254.76 68.89
    -7 6 3 o 1066.22 1112.66 52.19
    -6 6 3 < -1.12 4.54 28.77
    -5 6 3 o 2124.80 2081.03 68.98
    -4 6 3 o 4532.96 4222.26 117.27
    -3 6 3 o 2051.52 2042.75 66.63
    -2 6 3 o 160.03 143.17 29.86
    -1 6 3 o 907.40 873.61 47.63
    0 6 3 o 4095.11 3969.24 90.60
    1 6 3 o 4846.70 4534.62 124.41
    2 6 3 o 619.49 592.79 43.58
    3 6 3 o 829.55 793.32 47.55
    4 6 3 o 4309.95 4130.88 97.53
    5 6 3 o 2084.31 2131.61 70.38
    6 6 3 o 321.48 270.93 33.36
    7 6 3 o 275.04 296.98 32.43
    8 6 3 o 1191.17 1195.49 49.86
    9 6 3 o 1218.35 1275.06 45.19
    -4 7 3 o 304.07 270.89 46.02
    -3 7 3 o 269.73 264.50 42.58
    -2 7 3 o 896.74 865.67 65.60
    -1 7 3 o 816.05 757.41 62.74
    0 7 3 o 152.88 114.27 26.44
    1 7 3 o 941.03 982.99 46.58
    2 7 3 o 658.35 681.67 40.25
    3 7 3 o 412.14 471.02 46.74
    -19 0 4 < -9.97 4.71 19.67
    -18 0 4 o 817.25 749.43 67.54
    -17 0 4 o 195.87 194.96 51.74
    -16 0 4 o 208.20 257.26 56.82
    -15 0 4 o 815.99 827.90 80.36
    -14 0 4 o 5216.94 4929.70 141.47
    -13 0 4 o 3241.34 3267.17 116.85
    -12 0 4 o 1402.05 1485.09 68.98
    -11 0 4 < 16.47 24.26 30.52
    -10 0 4 o 4545.86 4585.78 101.94
    -9 0 4 o 8777.78 8915.33 128.27
    -8 0 4 o 5978.73 6267.27 242.61
    -7 0 4 < 31.46 34.68 57.18
    -6 0 4 o 6198.43 6233.98 271.40
    -5 0 4 o 20456.40 19930.50 445.83
    -4 0 4 o 4978.72 5283.99 249.16
    -3 0 4 o 11491.00 10571.50 352.21
    -2 0 4 o 4771.26 4505.52 155.01
    -1 0 4 o 35182.90 32694.10 297.45
    0 0 4 o 12966.70 12678.80 182.18
    1 0 4 o 4180.90 4175.25 154.89
    2 0 4 o 1314.28 1380.77 102.51
    3 0 4 o 10789.40 10955.20 352.20
    4 0 4 o 4300.12 4199.13 236.64
    5 0 4 o 931.13 1013.04 128.95
    6 0 4 < 150.89 211.02 73.23
    7 0 4 o 325.49 354.51 80.91
    8 0 4 o 1951.44 2076.51 63.64
    9 0 4 o 96.04 122.49 28.74
    10 0 4 o 844.80 937.05 53.46
    11 0 4 o 419.52 455.49 39.53
    12 0 4 o 141.09 131.31 33.65
    13 0 4 o 425.59 355.38 35.62
    14 0 4 o 851.50 791.97 42.08
    15 0 4 o 1051.66 1035.59 42.46
    16 0 4 < -1.22 0.19 22.20
    17 0 4 o 421.42 397.25 27.69
    -19 1 4 o 336.29 298.01 29.18
    -18 1 4 o 2874.67 2704.57 66.24
    -17 1 4 < -1.31 9.69 26.89
    -16 1 4 o 160.22 132.99 40.24
    -15 1 4 o 905.56 815.40 49.53
    -14 1 4 o 1316.34 1211.15 56.55
    -13 1 4 o 326.57 414.60 33.16
    -12 1 4 < 9.27 6.42 23.27
    -11 1 4 o 2725.29 2728.84 49.02
    -10 1 4 o 1636.14 1544.01 35.94
    -9 1 4 o 45.05 47.45 14.98
    -8 1 4 o 2409.64 2355.74 63.10
    -7 1 4 o 764.84 957.58 74.42
    -6 1 4 o 3559.60 3426.05 135.58
    -5 1 4 < 41.11 46.93 30.64
    -4 1 4 o 8632.60 8458.35 116.98
    -3 1 4 o 6478.14 6577.31 103.12
    -2 1 4 o 3022.19 2939.68 102.73
    -1 1 4 o 1324.65 1267.58 60.15
    0 1 4 o 6942.70 6565.87 141.83
    1 1 4 o 15283.00 14575.40 262.28
    2 1 4 o 5236.75 5142.31 162.40
    3 1 4 o 497.29 551.03 60.65
    4 1 4 o 4456.32 4537.24 147.87
    5 1 4 o 13966.70 13412.10 274.42
    6 1 4 o 6359.63 6421.71 109.17
    7 1 4 o 441.75 393.90 22.31
    8 1 4 o 2502.07 2683.56 40.49
    9 1 4 o 5451.61 5662.17 57.88
    10 1 4 o 2773.23 2874.66 52.22
    11 1 4 o 112.15 119.43 22.55
    12 1 4 o 1361.73 1377.86 33.58
    13 1 4 o 2570.20 2434.34 49.40
    14 1 4 o 1489.20 1446.86 41.25
    15 1 4 < 10.48 0.59 16.34
    16 1 4 o 166.61 142.77 17.02
    17 1 4 o 288.04 260.52 24.93
    -18 2 4 o 157.32 143.65 27.67
    -17 2 4 o 956.88 918.36 51.85
    -16 2 4 o 783.26 677.91 54.46
    -15 2 4 < 54.65 58.88 29.71
    -14 2 4 o 748.08 722.07 34.13
    -13 2 4 o 2069.70 1998.44 43.88
    -12 2 4 o 1664.43 1661.85 50.11
    -11 2 4 o 85.84 82.20 24.08
    -10 2 4 < 30.50 51.21 22.91
    -9 2 4 o 4386.60 4390.02 67.95
    -8 2 4 o 5007.10 4988.85 61.50
    -7 2 4 o 543.47 531.85 40.87
    -6 2 4 o 832.92 915.34 53.06
    -5 2 4 o 5810.64 5852.90 140.54
    -4 2 4 o 1370.66 1475.65 78.84
    -3 2 4 o 450.13 390.41 52.61
    -2 2 4 o 1343.87 1449.35 86.70
    -1 2 4 o 2938.04 3041.33 106.60
    0 2 4 o 142.10 244.89 45.11
    1 2 4 o 521.28 443.98 81.30
    2 2 4 o 2465.93 2310.05 156.42
    3 2 4 o 6820.76 6551.11 267.07
    4 2 4 o 142.54 314.42 40.77
    5 2 4 < 75.71 96.57 33.94
    6 2 4 o 1386.28 1520.93 34.88
    7 2 4 o 7302.42 7454.51 77.02
    8 2 4 o 1204.24 1291.94 34.55
    9 2 4 o 284.06 307.19 24.61
    10 2 4 o 1673.16 1688.18 43.10
    11 2 4 o 3424.62 3368.83 56.27
    12 2 4 o 168.30 223.29 27.18
    13 2 4 < 7.16 8.76 21.30
    14 2 4 < 29.93 43.19 25.13
    15 2 4 o 2480.18 2226.89 66.09
    16 2 4 o 363.98 333.41 24.79
    -17 3 4 < 43.80 51.25 20.96
    -16 3 4 o 784.87 581.50 65.90
    -15 3 4 o 443.85 413.80 32.66
    -14 3 4 o 191.90 192.94 25.65
    -13 3 4 < -39.35 0.65 24.42
    -12 3 4 o 1892.11 1968.59 42.22
    -11 3 4 o 2764.57 2789.58 49.96
    -10 3 4 o 1161.77 1140.34 45.49
    -9 3 4 < 26.09 37.22 21.99
    -8 3 4 o 1676.20 1772.52 41.89
    -7 3 4 o 3613.46 3763.96 59.15
    -6 3 4 o 3733.02 3904.11 62.18
    -5 3 4 o 62.48 77.71 16.31
    -4 3 4 o 447.28 487.48 27.06
    -3 3 4 o 3857.82 3870.52 88.11
    -2 3 4 o 9478.79 8811.66 152.96
    -1 3 4 o 129.17 163.65 33.95
    0 3 4 o 1031.41 947.32 71.56
    1 3 4 o 2058.32 2026.45 107.93
    2 3 4 o 2763.92 2761.22 156.14
    3 3 4 o 432.88 501.05 50.55
    4 3 4 o 187.67 176.73 30.76
    5 3 4 o 1047.15 1169.15 46.61
    6 3 4 o 1004.47 1012.41 42.67
    7 3 4 < 25.69 11.94 21.95
    8 3 4 o 365.87 385.27 29.76
    9 3 4 < 60.11 64.77 20.36
    10 3 4 o 1001.76 983.52 39.49
    11 3 4 < 6.92 36.51 24.95
    12 3 4 o 1144.70 1100.97 42.24
    13 3 4 o 75.52 72.52 20.81
    14 3 4 < 0.64 3.72 17.96
    15 3 4 o 123.37 133.87 19.20
    -16 4 4 o 875.12 559.19 54.20
    -15 4 4 o 239.74 347.18 43.20
    -14 4 4 < 75.71 36.29 27.32
    -13 4 4 o 161.76 227.43 35.32
    -12 4 4 < 89.94 35.05 31.29
    -11 4 4 o 332.76 397.03 30.40
    -10 4 4 < 23.29 31.06 23.90
    -9 4 4 < 47.63 74.13 22.39
    -8 4 4 < 51.31 50.67 21.39
    -7 4 4 < 13.94 10.56 26.82
    -6 4 4 < 8.84 2.03 22.83
    -5 4 4 o 69.89 60.23 21.36
    -4 4 4 < 9.13 6.02 23.40
    -3 4 4 o 368.83 345.18 33.00
    -2 4 4 o 820.28 728.76 41.95
    -1 4 4 o 112.10 111.61 28.26
    0 4 4 o 197.00 126.89 56.11
    1 4 4 o 138.31 147.83 36.50
    2 4 4 o 3601.72 3533.45 107.81
    3 4 4 o 663.11 712.57 54.73
    4 4 4 o 156.72 165.57 29.28
    5 4 4 o 357.77 450.24 34.84
    6 4 4 o 788.36 835.28 33.76
    7 4 4 o 1234.90 1270.20 43.26
    8 4 4 o 1078.43 1118.31 38.40
    9 4 4 < 2.79 7.77 24.05
    10 4 4 o 925.62 947.63 38.97
    11 4 4 o 935.03 880.09 40.11
    12 4 4 o 162.32 163.61 24.93
    13 4 4 o 673.28 827.78 29.36
    14 4 4 o 258.49 421.79 32.17
    -13 5 4 o 91.27 76.44 22.76
    -12 5 4 < 32.43 2.04 26.82
    -11 5 4 < 60.74 3.52 29.86
    -10 5 4 o 144.26 114.56 26.21
    -9 5 4 o 200.46 233.34 27.24
    -8 5 4 < 28.98 6.40 27.04
    -7 5 4 o 404.92 437.85 31.07
    -6 5 4 o 241.19 252.04 27.48
    -5 5 4 o 177.95 192.60 30.30
    -4 5 4 o 194.89 214.65 23.99
    -3 5 4 o 268.39 289.42 27.65
    -2 5 4 o 543.38 519.41 32.69
    -1 5 4 < 6.07 1.00 23.02
    0 5 4 < 25.27 27.50 26.33
    1 5 4 < 34.32 52.62 23.65
    2 5 4 o 241.40 273.77 33.65
    3 5 4 o 762.89 739.91 42.33
    4 5 4 o 113.21 108.10 30.85
    5 5 4 o 214.07 191.68 29.07
    6 5 4 < 40.73 32.58 19.58
    7 5 4 o 192.60 165.58 22.35
    8 5 4 o 94.07 8.46 20.15
    9 5 4 o 180.37 139.29 22.28
    10 5 4 < 15.22 2.19 20.33
    11 5 4 < -17.15 6.75 20.06
    12 5 4 < -18.14 26.03 28.80
    -10 6 4 < 144.02 2.67 48.35
    -9 6 4 < 48.84 14.89 28.69
    -8 6 4 < -0.85 1.86 23.21
    -7 6 4 < 10.40 5.03 24.75
    -6 6 4 < 4.42 0.28 24.34
    -5 6 4 < 24.42 12.94 26.15
    -4 6 4 < 76.87 34.43 28.13
    -3 6 4 < 40.21 11.88 25.49
    -2 6 4 o 250.68 247.63 32.42
    -1 6 4 < 47.60 47.30 23.70
    0 6 4 < 18.98 0.07 24.50
    1 6 4 < 45.50 43.05 25.49
    2 6 4 o 222.40 235.08 28.92
    3 6 4 o 217.24 232.67 32.40
    4 6 4 < 52.33 46.38 21.68
    5 6 4 < -2.15 6.39 22.69
    6 6 4 o 159.30 183.60 25.68
    7 6 4 o 155.70 166.13 23.55
    8 6 4 o 123.46 121.88 25.13
    -3 7 4 o 977.60 967.14 63.68
    -2 7 4 o 1372.47 1286.22 74.11
    -1 7 4 o 146.66 160.99 35.28
    0 7 4 < 7.92 7.08 27.08
    1 7 4 o 540.11 527.84 35.57
    -18 1 5 o 145.36 144.61 24.23
    -17 1 5 < 22.07 47.97 25.55
    -16 1 5 o 1077.79 1001.39 61.02
    -15 1 5 o 843.75 818.61 42.58
    -14 1 5 < -2.85 31.86 33.23
    -13 1 5 < -19.38 8.26 30.54
    -12 1 5 o 760.55 799.94 35.49
    -11 1 5 o 3170.30 3107.51 55.32
    -10 1 5 o 85.78 104.07 19.19
    -9 1 5 o 265.98 269.61 19.61
    -8 1 5 o 192.48 221.74 20.48
    -7 1 5 o 1210.90 1210.12 67.67
    -6 1 5 < 58.33 7.49 44.44
    -5 1 5 o 639.06 660.59 51.73
    -4 1 5 o 441.28 433.24 45.01
    -3 1 5 < 25.77 0.31 29.79
    -2 1 5 < 55.58 69.88 30.40
    -1 1 5 < 2.80 0.14 33.33
    0 1 5 o 625.75 518.63 47.07
    1 1 5 < 14.00 2.52 42.28
    2 1 5 o 359.66 337.37 60.70
    3 1 5 o 1481.85 1447.27 95.63
    4 1 5 o 1543.60 1456.26 66.72
    5 1 5 o 782.18 747.11 53.09
    6 1 5 o 632.79 659.00 23.56
    7 1 5 o 1058.64 1139.86 27.78
    8 1 5 o 709.29 782.62 27.20
    9 1 5 < -16.47 0.04 19.12
    10 1 5 o 233.15 278.71 24.53
    11 1 5 o 289.97 346.53 24.60
    12 1 5 o 669.80 721.79 30.03
    13 1 5 o 206.91 197.53 24.20
    14 1 5 o 66.96 62.00 19.50
    15 1 5 < 29.66 5.66 15.25
    16 1 5 o 1094.67 1063.33 30.53
    -18 2 5 < -44.91 0.18 24.45
    -17 2 5 < 60.78 40.41 29.42
    -16 2 5 < 44.43 9.10 33.07
    -15 2 5 < -0.06 19.37 20.93
    -14 2 5 o 76.27 96.70 21.10
    -13 2 5 < 63.18 100.59 26.61
    -12 2 5 o 257.22 251.60 28.38
    -11 2 5 o 743.67 759.46 42.90
    -10 2 5 o 603.80 584.02 36.89
    -9 2 5 < 5.85 21.77 20.08
    -8 2 5 o 375.98 412.67 27.20
    -7 2 5 o 3543.07 3762.35 59.02
    -6 2 5 o 2615.05 2617.32 52.80
    -5 2 5 o 873.73 916.11 48.20
    -4 2 5 o 1028.72 1070.00 61.38
    -3 2 5 o 5860.12 5708.56 158.40
    -2 2 5 o 6725.68 6501.72 168.82
    -1 2 5 o 2811.05 2700.34 111.16
    0 2 5 < 20.26 0.78 43.03
    1 2 5 o 7720.22 7473.95 279.63
    2 2 5 o 3530.03 3670.08 202.40
    3 2 5 o 3046.03 3105.63 108.84
    4 2 5 o 1053.31 1035.84 70.55
    5 2 5 o 962.60 1042.83 30.63
    6 2 5 o 2755.04 2768.02 42.94
    7 2 5 o 2802.52 2886.78 48.66
    8 2 5 o 252.65 275.90 22.42
    9 2 5 < -11.39 5.17 23.10
    10 2 5 o 504.68 530.73 29.42
    11 2 5 < 64.95 88.99 22.87
    12 2 5 o 664.89 684.52 39.31
    13 2 5 o 88.11 74.86 26.37
    14 2 5 < 9.78 6.53 24.01
    15 2 5 o 142.77 158.24 23.76
    16 2 5 < 25.32 14.13 17.48
    -17 3 5 o 613.52 584.85 48.91
    -16 3 5 o 1347.37 1186.53 75.79
    -15 3 5 o 640.23 634.61 35.16
    -14 3 5 o 63.08 51.39 20.55
    -13 3 5 o 1101.34 1127.41 32.91
    -12 3 5 o 2027.05 2013.51 43.11
    -11 3 5 o 1462.75 1520.98 42.29
    -10 3 5 < 1.39 16.95 22.77
    -9 3 5 o 389.12 404.79 29.86
    -8 3 5 o 2558.22 2570.93 50.92
    -7 3 5 o 2414.59 2523.47 51.04
    -6 3 5 o 392.35 422.18 25.97
    -5 3 5 o 948.57 920.47 31.24
    -4 3 5 o 2486.70 2604.11 49.14
    -3 3 5 o 2730.99 2637.89 59.21
    -2 3 5 < 35.02 15.30 17.81
    -1 3 5 o 1196.11 1192.90 34.75
    0 3 5 o 750.85 842.39 34.51
    1 3 5 o 822.43 809.96 35.72
    2 3 5 o 153.97 203.46 33.50
    3 3 5 o 944.92 1050.07 40.16
    4 3 5 o 1496.90 1695.77 50.69
    5 3 5 < 32.47 10.55 22.88
    6 3 5 o 277.28 243.45 26.82
    7 3 5 o 2480.16 2533.91 52.61
    8 3 5 o 973.56 916.43 32.45
    9 3 5 o 508.49 519.32 31.70
    10 3 5 o 295.65 275.10 26.86
    11 3 5 o 3672.44 3748.86 66.64
    12 3 5 o 777.62 839.36 42.56
    13 3 5 o 232.78 271.80 25.02
    14 3 5 o 158.07 189.85 20.85
    15 3 5 o 486.21 470.96 37.83
    -15 4 5 o 468.57 424.89 41.59
    -14 4 5 o 1221.98 1170.67 44.21
    -13 4 5 o 546.64 582.21 39.92
    -12 4 5 o 110.31 1.00 31.23
    -11 4 5 o 625.42 573.73 40.07
    -10 4 5 o 2972.01 2998.69 69.53
    -9 4 5 o 2583.46 2606.19 50.96
    -8 4 5 o 156.38 154.70 23.71
    -7 4 5 o 2125.08 2129.71 46.22
    -6 4 5 o 2605.75 2703.73 60.59
    -5 4 5 o 1861.22 1955.82 54.46
    -4 4 5 < 33.40 18.29 20.10
    -3 4 5 o 1393.66 1441.74 46.52
    -2 4 5 o 3413.43 3561.42 68.67
    -1 4 5 o 1233.95 1257.77 46.55
    0 4 5 o 380.09 311.42 38.26
    1 4 5 o 2577.96 2489.52 91.96
    2 4 5 o 2915.35 2850.15 100.09
    3 4 5 o 639.46 655.39 49.87
    4 4 5 < 2.03 23.99 28.81
    5 4 5 o 2169.71 2244.45 48.06
    6 4 5 o 1784.88 1789.33 41.21
    7 4 5 o 412.66 351.86 26.20
    8 4 5 o 456.98 469.12 29.72
    9 4 5 o 1213.06 1229.84 40.01
    10 4 5 o 1517.19 1640.06 49.65
    11 4 5 < -52.01 4.34 25.97
    12 4 5 < 31.12 8.26 24.54
    13 4 5 o 592.46 551.09 36.61
    -13 5 5 o 91.92 144.39 25.70
    -12 5 5 o 1827.62 1702.45 47.24
    -11 5 5 < 60.95 66.91 25.00
    -10 5 5 o 800.84 768.91 33.40
    -9 5 5 o 1404.91 1400.30 43.71
    -8 5 5 o 2059.48 1958.68 47.27
    -7 5 5 o 861.09 909.94 35.20
    -6 5 5 o 633.12 606.90 34.10
    -5 5 5 o 5222.73 5247.80 74.19
    -4 5 5 o 4391.59 4379.74 64.09
    -3 5 5 o 1866.06 1809.41 45.11
    -2 5 5 o 420.71 383.62 31.49
    -1 5 5 o 3887.29 3594.58 80.62
    0 5 5 o 8105.80 7693.68 101.41
    1 5 5 o 4113.02 3967.54 74.09
    2 5 5 o 172.38 185.71 24.40
    3 5 5 o 1441.95 1371.91 45.04
    4 5 5 o 6308.64 6452.19 90.64
    5 5 5 o 3303.00 3329.13 66.77
    6 5 5 < 57.34 0.67 20.76
    7 5 5 o 516.69 541.79 29.82
    8 5 5 o 1789.90 1871.90 51.81
    9 5 5 o 1062.29 1195.47 37.18
    10 5 5 o 193.97 211.19 26.69
    11 5 5 o 217.31 208.38 27.21
    -9 6 5 o 2165.59 2088.19 58.28
    -8 6 5 o 554.87 548.16 33.19
    -7 6 5 < 45.16 55.04 23.86
    -6 6 5 o 903.25 916.56 44.84
    -5 6 5 o 600.35 499.54 37.34
    -4 6 5 o 761.53 759.41 37.02
    -3 6 5 o 351.62 318.80 35.64
    -2 6 5 o 1577.87 1494.21 50.04
    -1 6 5 < 34.46 27.00 24.87
    0 6 5 o 120.52 106.36 24.19
    1 6 5 o 865.09 835.62 36.20
    2 6 5 o 781.78 783.25 42.12
    3 6 5 < 34.93 1.26 21.23
    4 6 5 o 625.01 634.96 29.46
    5 6 5 o 1928.34 1955.68 47.43
    6 6 5 o 738.74 742.82 36.88
    7 6 5 o 418.71 462.50 41.14
    -18 0 6 o 605.84 604.73 55.78
    -17 0 6 o 717.32 708.22 68.71
    -16 0 6 o 3430.51 3332.11 123.69
    -15 0 6 o 248.86 262.23 50.52
    -14 0 6 < 28.55 39.61 35.76
    -13 0 6 o 1029.64 1011.11 60.15
    -12 0 6 o 1420.74 1368.90 57.94
    -11 0 6 o 1877.15 1760.83 78.32
    -10 0 6 o 1739.65 1728.06 69.50
    -9 0 6 o 218.59 223.81 32.59
    -8 0 6 o 1530.21 1672.79 50.96
    -7 0 6 o 3662.11 3629.90 102.57
    -6 0 6 < 114.56 151.83 70.94
    -5 0 6 < 59.00 13.89 58.03
    -4 0 6 o 6515.58 6552.15 339.66
    -3 0 6 o 9770.30 8822.39 390.84
    -2 0 6 o 1896.37 1515.52 175.90
    -1 0 6 o 1037.51 1211.52 103.66
    0 0 6 o 6423.30 6289.84 230.03
    1 0 6 o 5145.12 5141.89 212.10
    2 0 6 o 309.33 386.27 75.67
    3 0 6 o 2697.30 2815.11 175.20
    4 0 6 o 10574.30 11087.40 119.15
    5 0 6 o 5048.39 5610.59 87.35
    6 0 6 o 2890.94 3013.37 69.41
    7 0 6 o 1543.97 1565.71 62.66
    8 0 6 o 13316.20 12799.40 167.87
    9 0 6 o 2300.74 2402.70 92.43
    10 0 6 o 2251.87 2107.22 75.76
    11 0 6 < 99.84 75.38 39.70
    12 0 6 o 2411.43 2250.99 90.36
    13 0 6 o 2652.50 2443.25 64.27
    14 0 6 o 722.93 725.67 36.14
    15 0 6 < 35.70 32.10 20.28
    16 0 6 o 278.15 303.80 26.75
    -18 1 6 o 730.55 703.14 34.49
    -17 1 6 o 411.33 393.28 32.72
    -16 1 6 o 339.14 359.87 37.31
    -15 1 6 o 202.67 210.75 38.87
    -14 1 6 o 1395.79 1350.66 52.63
    -13 1 6 o 6980.13 6868.38 104.33
    -12 1 6 o 108.46 79.31 28.19
    -11 1 6 o 597.46 627.73 30.75
    -10 1 6 o 2188.46 2298.71 48.53
    -9 1 6 o 6909.62 7254.12 74.23
    -8 1 6 o 2987.93 3077.95 47.96
    -7 1 6 o 108.02 105.71 17.86
    -6 1 6 o 8490.86 8387.42 76.41
    -5 1 6 o 6443.21 6859.48 96.83
    -4 1 6 o 4573.75 4490.94 80.32
    -3 1 6 < 77.25 80.97 36.68
    -2 1 6 o 2292.43 2388.47 83.29
    -1 1 6 o 13026.30 12098.90 217.15
    0 1 6 o 5214.52 4815.75 140.13
    1 1 6 o 1062.14 990.71 59.99
    2 1 6 o 1053.15 1034.71 56.23
    3 1 6 o 5559.95 5265.15 102.93
    4 1 6 o 2068.32 2133.00 33.96
    5 1 6 o 995.97 983.76 27.64
    6 1 6 o 634.08 727.28 27.24
    7 1 6 o 2067.40 2067.44 46.19
    8 1 6 o 225.41 262.50 24.52
    9 1 6 o 240.62 218.98 31.03
    10 1 6 o 1843.07 1807.41 41.54
    11 1 6 o 1401.37 1298.48 42.56
    12 1 6 < 57.09 39.56 21.43
    13 1 6 o 334.76 311.70 26.36
    14 1 6 o 1002.97 930.01 29.58
    15 1 6 o 389.96 398.97 19.04
    16 1 6 o 221.91 239.62 24.57
    -18 2 6 o 150.57 242.86 31.31
    -17 2 6 < 17.27 4.11 25.53
    -16 2 6 o 721.76 698.03 48.43
    -15 2 6 o 1115.88 1027.96 35.67
    -14 2 6 o 400.65 395.23 34.40
    -13 2 6 < 2.87 15.34 27.92
    -12 2 6 o 941.60 965.35 45.33
    -11 2 6 o 1988.62 1982.81 50.36
    -10 2 6 o 1670.36 1775.63 45.91
    -9 2 6 o 1261.28 1287.83 38.82
    -8 2 6 o 1793.55 1908.85 44.97
    -7 2 6 o 1237.06 1318.60 32.76
    -6 2 6 o 1294.81 1415.67 33.77
    -5 2 6 o 116.35 122.70 17.24
    -4 2 6 o 3143.18 3144.12 52.04
    -3 2 6 o 5171.42 5227.89 68.22
    -2 2 6 o 1477.94 1513.61 38.37
    -1 2 6 o 360.53 371.31 27.15
    0 2 6 o 4947.29 4811.14 78.51
    1 2 6 o 4265.71 4410.55 79.40
    2 2 6 o 1073.72 1078.59 54.79
    3 2 6 o 157.35 216.85 23.61
    4 2 6 o 4273.75 4285.26 86.67
    5 2 6 o 1675.42 1823.60 45.13
    6 2 6 o 526.77 517.61 30.30
    7 2 6 o 159.98 162.01 23.24
    8 2 6 o 1575.13 1666.56 52.45
    9 2 6 o 909.22 968.79 39.42
    10 2 6 o 303.77 307.94 36.57
    11 2 6 o 157.21 121.23 26.75
    12 2 6 o 757.35 753.24 32.31
    13 2 6 o 1603.09 1488.12 48.47
    14 2 6 < 8.54 4.47 24.21
    15 2 6 o 414.55 434.71 24.01
    -16 3 6 o 202.48 194.38 32.78
    -15 3 6 o 109.67 97.80 27.90
    -14 3 6 < 18.99 9.56 18.41
    -13 3 6 o 131.76 103.62 21.07
    -12 3 6 o 119.13 61.17 23.19
    -11 3 6 o 95.07 50.23 26.47
    -10 3 6 o 151.89 78.48 26.58
    -9 3 6 o 218.26 249.01 22.27
    -8 3 6 < 5.72 6.13 21.80
    -7 3 6 o 349.58 361.67 27.29
    -6 3 6 o 2522.84 2464.32 52.20
    -5 3 6 o 2041.83 2087.52 46.27
    -4 3 6 o 211.00 210.52 18.40
    -3 3 6 o 1598.12 1469.83 35.10
    -2 3 6 o 3336.08 3393.01 51.70
    -1 3 6 o 2868.14 2951.70 45.93
    0 3 6 o 453.42 472.61 22.78
    1 3 6 o 926.94 931.49 39.90
    2 3 6 o 3341.91 3632.34 107.82
    3 3 6 o 4263.14 4456.77 86.21
    4 3 6 o 794.22 879.10 43.54
    5 3 6 o 116.16 121.92 28.30
    6 3 6 o 1835.14 1801.61 60.50
    7 3 6 o 3373.55 3409.24 57.91
    8 3 6 o 885.78 971.28 36.46
    9 3 6 < 8.87 64.60 27.04
    10 3 6 o 652.45 703.96 33.94
    11 3 6 o 569.59 649.27 38.85
    12 3 6 o 393.74 392.08 31.10
    13 3 6 < 27.94 6.70 18.95
    14 3 6 o 96.21 37.19 27.75
    -15 4 6 o 559.08 559.84 46.11
    -14 4 6 < 20.92 29.10 22.00
    -13 4 6 o 89.94 96.45 25.39
    -12 4 6 o 982.76 887.58 34.62
    -11 4 6 o 1175.45 1234.11 58.94
    -10 4 6 o 675.85 730.49 37.49
    -9 4 6 o 323.80 293.66 32.24
    -8 4 6 o 2023.87 1987.66 55.07
    -7 4 6 o 895.62 945.32 32.27
    -6 4 6 o 1207.58 1215.59 37.03
    -5 4 6 o 548.94 551.00 29.20
    -4 4 6 o 245.79 262.41 22.48
    -3 4 6 o 594.97 645.96 28.11
    -2 4 6 o 670.48 725.32 37.50
    -1 4 6 o 231.50 221.11 27.12
    0 4 6 < -11.47 11.94 27.34
    1 4 6 < -20.61 0.87 28.20
    2 4 6 < 49.61 41.97 26.29
    3 4 6 o 282.62 328.53 30.09
    4 4 6 o 153.39 103.65 35.08
    5 4 6 o 76.45 56.42 24.78
    6 4 6 o 120.65 123.12 24.13
    7 4 6 < 72.34 93.75 25.54
    8 4 6 o 90.15 107.69 27.60
    9 4 6 < 51.09 45.25 24.84
    10 4 6 o 122.63 172.21 23.26
    11 4 6 o 102.48 96.69 28.82
    12 4 6 o 508.45 584.85 26.37
    -12 5 6 o 222.12 248.54 25.79
    -11 5 6 o 502.10 494.36 26.96
    -10 5 6 < 14.84 4.72 25.19
    -9 5 6 < 41.70 25.06 26.16
    -8 5 6 < 56.90 59.97 22.19
    -7 5 6 o 133.58 170.03 23.53
    -6 5 6 < 35.00 25.04 21.75
    -5 5 6 < 15.08 7.17 19.67
    -4 5 6 < 5.67 1.43 20.56
    -3 5 6 < 32.03 5.63 18.99
    -2 5 6 o 68.79 60.91 21.64
    -1 5 6 < 13.34 3.72 21.88
    0 5 6 < 37.52 47.02 22.66
    1 5 6 o 77.04 61.02 22.02
    2 5 6 o 535.57 535.42 30.96
    3 5 6 < 25.56 34.32 22.63
    4 5 6 o 84.98 101.09 23.73
    5 5 6 < 34.01 3.93 28.30
    6 5 6 < 36.30 61.46 23.29
    7 5 6 o 161.89 169.21 24.49
    8 5 6 < 47.75 30.33 23.52
    9 5 6 < -9.20 3.04 20.50
    10 5 6 < 42.30 1.54 32.58
    -9 6 6 < 29.83 22.89 30.83
    -8 6 6 < 84.48 51.18 31.41
    -7 6 6 o 420.93 469.15 32.57
    -6 6 6 o 118.02 99.30 23.04
    -5 6 6 < 21.26 17.18 23.52
    -4 6 6 < 21.82 14.46 22.56
    -3 6 6 o 258.03 230.45 29.11
    -2 6 6 o 89.05 83.75 26.55
    -1 6 6 o 109.55 108.39 21.17
    0 6 6 < 15.27 0.09 21.40
    1 6 6 < 40.18 24.82 19.63
    2 6 6 < 49.16 32.99 19.05
    3 6 6 < 14.42 9.33 18.78
    4 6 6 < 17.95 5.16 16.17
    5 6 6 < 15.56 16.75 18.87
    -18 1 7 < 13.17 4.83 20.33
    -17 1 7 < 14.21 32.85 20.35
    -16 1 7 o 159.57 169.54 26.34
    -15 1 7 < 7.72 0.47 27.81
    -14 1 7 < 60.62 16.29 27.26
    -13 1 7 < 43.01 38.91 24.98
    -12 1 7 o 2746.11 2672.05 50.33
    -11 1 7 o 186.71 205.16 22.35
    -10 1 7 < 19.29 13.04 21.24
    -9 1 7 < 31.76 3.45 21.21
    -8 1 7 o 1670.25 1794.03 44.26
    -7 1 7 o 1827.81 1966.71 38.07
    -6 1 7 o 2336.47 2448.23 37.93
    -5 1 7 o 274.96 259.09 19.19
    -4 1 7 o 292.80 296.86 19.75
    -3 1 7 o 3964.52 3784.08 57.91
    -2 1 7 o 2956.59 3062.07 51.06
    -1 1 7 o 3053.31 2767.65 56.30
    0 1 7 o 107.03 77.47 20.86
    1 1 7 o 1349.86 1292.41 36.80
    2 1 7 o 423.23 413.50 22.08
    3 1 7 o 1467.62 1426.03 33.77
    4 1 7 o 645.88 630.37 27.31
    5 1 7 o 78.84 62.79 20.18
    6 1 7 o 494.33 486.79 32.15
    7 1 7 o 133.00 173.03 25.19
    8 1 7 o 164.54 160.95 28.81
    9 1 7 o 145.43 142.95 30.40
    10 1 7 < 52.83 44.55 22.30
    11 1 7 < 9.71 5.97 21.12
    12 1 7 o 149.96 142.80 21.91
    13 1 7 < 40.36 69.60 17.35
    14 1 7 < 12.85 13.81 14.13
    15 1 7 o 153.49 142.92 24.73
    -17 2 7 o 507.12 497.41 37.76
    -16 2 7 o 1115.57 1164.71 37.77
    -15 2 7 o 542.59 547.68 29.41
    -14 2 7 o 95.41 65.12 23.88
    -13 2 7 o 331.51 324.11 28.78
    -12 2 7 o 1129.97 1158.58 43.09
    -11 2 7 o 1483.28 1518.89 42.44
    -10 2 7 o 550.86 622.10 30.83
    -9 2 7 o 1449.62 1580.80 37.88
    -8 2 7 < -3.26 1.63 19.36
    -7 2 7 o 603.41 632.56 26.54
    -6 2 7 o 397.38 422.46 23.77
    -5 2 7 o 121.24 144.58 17.83
    -4 2 7 o 60.83 84.79 18.10
    -3 2 7 < 33.69 23.60 15.44
    -2 2 7 o 393.24 419.65 21.88
    -1 2 7 < 22.49 9.04 18.55
    0 2 7 o 206.85 206.91 20.14
    1 2 7 o 600.16 637.83 28.70
    2 2 7 o 537.50 647.99 38.31
    3 2 7 o 2895.35 2907.38 62.09
    4 2 7 o 308.89 312.29 24.05
    5 2 7 o 1149.80 1125.88 36.03
    6 2 7 o 1713.25 1793.12 44.82
    7 2 7 o 2400.84 2377.32 47.15
    8 2 7 o 1117.65 1132.27 36.18
    9 2 7 < 29.78 11.20 24.29
    10 2 7 o 1438.67 1449.13 53.27
    11 2 7 o 1944.84 1763.92 56.27
    12 2 7 o 1068.44 1045.70 57.25
    13 2 7 o 341.12 323.66 35.23
    14 2 7 o 167.26 168.26 26.41
    -16 3 7 < 44.32 6.21 30.77
    -15 3 7 o 475.82 498.42 29.33
    -14 3 7 o 188.89 210.77 21.24
    -13 3 7 < 34.47 35.24 21.43
    -12 3 7 o 763.33 756.54 27.97
    -11 3 7 o 1157.20 1216.97 34.20
    -10 3 7 o 1322.31 1280.99 35.56
    -9 3 7 o 60.37 32.77 19.43
    -8 3 7 o 759.05 777.62 33.04
    -7 3 7 o 5045.10 5072.70 67.68
    -6 3 7 o 4161.58 4256.82 58.91
    -5 3 7 o 429.75 417.15 24.42
    -4 3 7 o 61.11 44.24 19.62
    -3 3 7 o 4979.42 5131.18 63.23
    -2 3 7 o 5472.10 5666.78 61.03
    -1 3 7 o 767.47 777.34 28.13
    0 3 7 o 310.26 312.05 24.62
    1 3 7 o 3971.35 3882.83 81.01
    2 3 7 o 4175.63 4314.07 88.33
    3 3 7 o 1260.92 1350.32 84.54
    4 3 7 < 68.24 51.79 35.38
    5 3 7 o 1019.45 1073.37 44.58
    6 3 7 o 3223.09 3342.28 58.12
    7 3 7 o 146.22 128.27 27.18
    8 3 7 < 5.39 11.58 25.23
    9 3 7 < 57.26 75.29 25.57
    10 3 7 o 418.75 425.61 33.51
    11 3 7 o 68.72 42.34 21.83
    12 3 7 o 81.94 19.46 18.58
    13 3 7 < 69.36 41.24 27.22
    -14 4 7 o 151.51 141.27 31.54
    -13 4 7 o 696.59 810.46 34.74
    -12 4 7 o 1344.52 1395.77 35.40
    -11 4 7 o 672.71 637.26 32.53
    -10 4 7 o 440.78 464.76 29.91
    -9 4 7 o 1498.79 1411.91 41.52
    -8 4 7 o 401.66 319.86 30.18
    -7 4 7 o 1756.84 1689.45 43.24
    -6 4 7 o 386.08 352.20 30.57
    -5 4 7 o 2687.92 2570.65 43.64
    -4 4 7 o 1993.83 1956.83 37.79
    -3 4 7 o 292.23 293.97 19.92
    -2 4 7 o 1809.63 1738.63 36.59
    -1 4 7 o 2772.06 2688.23 45.79
    0 4 7 o 2110.52 2002.33 49.97
    1 4 7 o 372.55 79.92 36.09
    2 4 7 o 884.85 915.79 37.05
    3 4 7 o 4170.17 4323.77 70.80
    4 4 7 o 1418.24 1362.31 54.18
    5 4 7 o 253.56 248.76 31.87
    6 4 7 o 356.18 326.04 33.15
    7 4 7 o 2806.39 2860.17 60.45
    8 4 7 o 1466.55 1449.55 57.64
    9 4 7 o 326.37 365.61 26.86
    10 4 7 o 314.97 344.02 30.89
    11 4 7 o 1064.91 1073.12 32.82
    -12 5 7 < -6.08 88.81 35.04
    -11 5 7 o 225.83 209.39 28.13
    -10 5 7 o 2224.99 2156.59 46.21
    -9 5 7 o 705.80 714.92 30.57
    -8 5 7 o 110.79 140.51 23.53
    -7 5 7 o 1341.88 1313.69 38.17
    -6 5 7 o 1341.14 1311.40 38.13
    -5 5 7 o 331.63 322.10 23.85
    -4 5 7 o 82.25 93.74 20.30
    -3 5 7 o 1378.82 1484.49 36.24
    -2 5 7 o 1610.86 1683.72 43.84
    -1 5 7 o 202.01 188.15 26.18
    0 5 7 o 1185.54 1215.85 38.06
    1 5 7 o 1233.66 1213.04 39.69
    2 5 7 o 1037.01 1084.59 38.16
    3 5 7 < 32.10 46.33 20.08
    4 5 7 o 1456.00 1408.65 39.94
    5 5 7 o 1425.45 1404.05 39.83
    6 5 7 o 1391.72 1314.44 41.46
    7 5 7 < 1.88 0.65 22.45
    8 5 7 o 787.92 776.59 32.07
    9 5 7 o 1928.06 1938.99 64.20
    -7 6 7 < 102.11 69.74 38.77
    -6 6 7 o 826.63 769.67 51.83
    -5 6 7 o 3646.66 3804.90 75.93
    -4 6 7 o 3549.07 3414.75 73.08
    -3 6 7 o 105.72 113.42 27.42
    -2 6 7 o 181.08 128.35 23.90
    -1 6 7 o 2161.79 2313.57 46.30
    0 6 7 o 3535.77 3604.79 72.08
    1 6 7 o 1243.19 1215.80 35.57
    2 6 7 o 197.16 55.77 22.94
    3 6 7 o 1872.23 1908.37 46.20
    4 6 7 o 1469.77 1444.00 57.19
    -17 0 8 o 1305.29 1237.73 75.76
    -16 0 8 < 156.54 222.45 59.22
    -15 0 8 < 63.48 54.02 41.13
    -14 0 8 o 3841.54 3841.54 103.54
    -13 0 8 o 3745.90 3773.30 84.46
    -12 0 8 o 850.32 848.01 54.05
    -11 0 8 o 689.73 713.40 48.76
    -10 0 8 o 2429.82 2530.47 74.92
    -9 0 8 o 3032.99 3170.90 70.83
    -8 0 8 o 1108.46 1036.70 56.65
    -7 0 8 o 312.80 232.01 33.78
    -6 0 8 o 2559.34 2644.70 82.40
    -5 0 8 o 3400.18 3524.70 103.64
    -4 0 8 < 25.66 49.67 29.41
    -3 0 8 o 196.91 186.03 30.83
    -2 0 8 o 3238.40 3191.10 69.82
    -1 0 8 o 2586.28 2536.32 85.48
    0 0 8 o 363.81 343.79 34.26
    1 0 8 o 2619.82 2559.89 90.83
    2 0 8 o 4608.89 4610.31 91.43
    3 0 8 o 1238.98 1259.30 62.48
    4 0 8 o 165.61 199.60 39.81
    5 0 8 o 1804.29 2005.69 75.23
    6 0 8 o 2653.80 2560.99 88.35
    7 0 8 o 400.03 403.94 38.22
    8 0 8 < -29.67 4.03 37.59
    9 0 8 o 1348.89 1272.17 63.84
    10 0 8 o 3530.88 3096.42 89.94
    11 0 8 o 460.82 433.96 47.92
    12 0 8 < 41.09 25.21 24.61
    13 0 8 o 1292.26 1298.14 45.75
    14 0 8 o 1373.07 1213.63 49.24
    -17 1 8 < 24.77 28.56 18.91
    -16 1 8 o 349.45 356.98 29.65
    -15 1 8 o 515.41 551.16 36.80
    -14 1 8 < 71.36 106.48 25.21
    -13 1 8 o 522.21 513.36 34.12
    -12 1 8 o 493.45 471.29 27.43
    -11 1 8 o 1920.44 1826.49 42.68
    -10 1 8 < 41.22 32.46 20.02
    -9 1 8 o 2206.21 2248.65 49.03
    -8 1 8 o 4695.06 4937.66 73.71
    -7 1 8 o 1887.74 1979.67 40.57
    -6 1 8 < -12.98 1.10 17.45
    -5 1 8 o 3187.00 3270.21 46.66
    -4 1 8 o 6972.33 7053.74 72.47
    -3 1 8 o 6379.50 6084.32 74.01
    -2 1 8 o 206.44 162.25 24.74
    -1 1 8 o 4279.92 4194.02 69.21
    0 1 8 o 6503.42 6761.22 85.74
    1 1 8 o 4566.09 4602.06 68.77
    2 1 8 o 660.93 595.23 28.28
    3 1 8 o 738.98 807.69 30.84
    4 1 8 o 6008.50 5998.63 77.32
    5 1 8 o 3664.26 3703.41 62.79
    6 1 8 o 294.98 272.14 33.60
    7 1 8 o 618.10 578.15 32.31
    8 1 8 o 2170.73 2013.88 53.16
    9 1 8 o 1737.03 1650.83 48.27
    10 1 8 < -4.83 1.17 23.95
    11 1 8 < 10.57 17.35 22.09
    12 1 8 o 879.15 835.35 36.04
    13 1 8 o 611.90 627.62 26.02
    14 1 8 < 21.53 34.15 19.09
    -16 2 8 < 8.40 22.07 17.01
    -15 2 8 o 214.14 215.04 21.87
    -14 2 8 o 534.87 559.28 34.54
    -13 2 8 o 969.77 968.00 34.82
    -12 2 8 o 448.84 439.83 29.54
    -11 2 8 o 986.51 987.34 35.74
    -10 2 8 o 903.76 971.54 37.66
    -9 2 8 o 461.08 555.81 30.76
    -8 2 8 o 1498.74 1497.95 38.50
    -7 2 8 o 1087.18 1140.82 35.58
    -6 2 8 o 2992.40 3044.85 50.62
    -5 2 8 o 1301.83 1364.68 36.32
    -4 2 8 o 69.60 62.77 19.40
    -3 2 8 o 3046.17 3096.09 50.29
    -2 2 8 o 1662.86 1758.69 41.75
    -1 2 8 o 565.18 604.56 26.68
    0 2 8 o 334.45 345.60 27.14
    1 2 8 o 2793.92 2818.43 64.16
    2 2 8 o 4742.93 4481.31 79.75
    3 2 8 o 611.08 610.97 31.49
    4 2 8 o 212.70 82.99 23.73
    5 2 8 o 1249.99 1200.56 35.10
    6 2 8 o 4637.37 4552.88 53.36
    7 2 8 o 1483.81 1424.42 41.37
    8 2 8 o 81.89 66.91 24.67
    9 2 8 o 1272.47 1154.15 53.04
    10 2 8 o 2149.09 2063.10 59.97
    11 2 8 o 506.33 499.95 32.88
    12 2 8 o 72.58 105.19 24.13
    13 2 8 o 303.98 307.65 29.94
    -15 3 8 o 853.35 887.65 31.34
    -14 3 8 < 33.47 35.99 17.27
    -13 3 8 o 607.98 620.90 24.81
    -12 3 8 o 1880.23 1913.89 38.81
    -11 3 8 o 2345.78 2378.73 47.23
    -10 3 8 o 577.36 551.10 29.61
    -9 3 8 o 65.08 72.84 20.82
    -8 3 8 o 2607.88 2706.14 45.92
    -7 3 8 o 2851.09 2857.65 44.44
    -6 3 8 < 55.19 60.22 20.52
    -5 3 8 o 1142.72 1127.88 33.83
    -4 3 8 o 628.37 625.28 31.36
    -3 3 8 o 3542.47 3641.88 58.22
    -2 3 8 o 252.96 218.12 24.28
    -1 3 8 < 40.63 3.53 22.47
    0 3 8 o 221.32 190.55 25.29
    1 3 8 o 171.28 163.13 29.32
    2 3 8 < 46.47 5.06 33.81
    3 3 8 o 196.96 158.88 32.27
    4 3 8 o 174.81 191.17 32.25
    5 3 8 o 118.89 94.58 28.60
    6 3 8 o 742.47 728.67 34.96
    7 3 8 o 603.88 634.84 27.96
    8 3 8 o 123.70 109.34 22.91
    9 3 8 o 281.28 276.15 25.81
    10 3 8 o 202.56 208.76 23.05
    11 3 8 o 836.53 1007.45 45.24
    12 3 8 o 553.54 707.98 38.21
    -13 4 8 < 21.44 12.37 29.49
    -12 4 8 o 151.05 103.61 27.06
    -11 4 8 o 80.66 48.43 25.09
    -10 4 8 o 353.77 391.97 27.05
    -9 4 8 o 656.21 674.95 31.33
    -8 4 8 o 488.19 511.64 28.78
    -7 4 8 o 275.89 249.04 26.52
    -6 4 8 o 1569.56 1569.39 40.68
    -5 4 8 o 135.25 109.03 24.50
    -4 4 8 o 756.99 752.97 29.54
    -3 4 8 o 1981.99 1947.90 44.63
    -2 4 8 o 990.69 973.37 35.26
    -1 4 8 o 2495.85 2354.58 56.55
    0 4 8 < 18.21 2.01 21.59
    1 4 8 o 1285.95 1226.91 37.83
    2 4 8 o 2937.42 2743.07 68.60
    3 4 8 o 1804.59 1813.42 51.53
    4 4 8 o 109.60 55.19 28.09
    5 4 8 < 46.92 5.67 25.97
    6 4 8 o 835.94 770.75 44.02
    7 4 8 o 1301.02 1330.23 47.83
    8 4 8 o 585.24 489.02 32.87
    9 4 8 o 150.87 0.62 40.77
    10 4 8 < 10.77 15.15 28.03
    -11 5 8 < 23.29 24.52 26.75
    -10 5 8 o 483.04 509.16 34.03
    -9 5 8 < 3.58 0.01 21.59
    -8 5 8 < 20.99 2.93 23.57
    -7 5 8 o 141.18 145.06 24.46
    -6 5 8 < 38.68 1.36 26.08
    -5 5 8 o 83.21 66.78 23.94
    -4 5 8 < 18.57 4.70 22.08
    -3 5 8 < -4.30 3.11 18.75
    -2 5 8 < -2.33 0.46 20.66
    -1 5 8 < 21.96 5.45 20.41
    0 5 8 < 27.00 11.72 22.00
    1 5 8 o 170.27 187.51 27.19
    2 5 8 o 102.24 81.34 23.26
    3 5 8 < 33.66 0.43 19.00
    4 5 8 < 46.94 1.28 19.03
    5 5 8 < 27.91 16.03 20.48
    6 5 8 o 85.68 53.14 20.28
    7 5 8 < 57.86 66.54 23.83
    -5 6 8 < -0.15 0.21 27.68
    -4 6 8 o 119.96 91.27 35.71
    -3 6 8 o 126.69 74.14 34.17
    -2 6 8 < 81.79 108.89 32.49
    0 6 8 o 134.22 33.49 32.36
    1 6 8 o 235.01 231.05 36.42
    -16 1 9 o 179.91 197.75 19.81
    -15 1 9 o 165.12 199.26 27.84
    -14 1 9 < -42.21 11.07 25.68
    -13 1 9 < 11.97 2.61 20.51
    -12 1 9 o 352.21 362.54 26.53
    -11 1 9 o 860.95 851.55 33.08
    -10 1 9 < 36.84 4.98 22.50
    -9 1 9 < 7.98 0.57 25.30
    -8 1 9 < 27.96 23.58 28.41
    -7 1 9 < 24.78 13.14 22.72
    -6 1 9 < 12.49 33.02 23.67
    -5 1 9 < 5.55 24.09 24.86
    -4 1 9 o 147.17 171.16 25.68
    -3 1 9 o 321.54 337.46 31.71
    -2 1 9 o 235.40 265.27 30.90
    -1 1 9 < -0.27 24.62 26.33
    0 1 9 o 582.56 586.15 37.47
    1 1 9 < -1.45 10.88 35.41
    2 1 9 o 1960.98 2004.74 60.25
    3 1 9 o 1220.30 1257.75 43.27
    4 1 9 < -10.63 0.45 21.72
    5 1 9 o 206.52 219.88 25.53
    6 1 9 o 1382.62 1373.44 41.23
    7 1 9 o 1116.32 1060.18 45.24
    8 1 9 o 175.88 210.64 28.81
    9 1 9 < -3.34 17.17 24.21
    10 1 9 o 278.60 241.37 28.34
    11 1 9 o 449.68 411.88 28.22
    12 1 9 o 301.15 299.21 20.05
    13 1 9 o 122.06 148.53 21.93
    -16 2 9 o 142.06 169.59 32.05
    -15 2 9 o 307.77 322.67 23.48
    -14 2 9 o 228.02 272.50 25.57
    -13 2 9 o 426.97 443.02 27.06
    -12 2 9 o 688.97 668.43 32.63
    -11 2 9 o 1782.46 1726.91 45.29
    -10 2 9 < 38.03 60.98 25.29
    -9 2 9 < 18.35 12.22 23.17
    -8 2 9 o 493.93 472.59 28.43
    -7 2 9 o 4366.59 4390.98 69.15
    -6 2 9 o 1239.09 1310.00 38.05
    -5 2 9 < 10.06 0.94 22.17
    -4 2 9 o 1742.21 1633.36 43.74
    -3 2 9 o 883.74 939.24 33.21
    -2 2 9 o 5608.22 5520.60 72.12
    -1 2 9 < 70.86 40.22 25.09
    0 2 9 o 1076.15 1155.24 41.29
    1 2 9 o 854.47 794.81 41.90
    2 2 9 o 1930.39 1881.47 56.79
    3 2 9 o 116.25 125.32 23.04
    4 2 9 < 51.84 42.36 18.97
    5 2 9 o 659.16 621.70 26.38
    6 2 9 o 476.73 525.49 25.23
    7 2 9 o 132.60 156.30 29.40
    8 2 9 < -6.01 46.83 30.24
    9 2 9 < -58.62 1.66 28.23
    10 2 9 < 16.91 4.43 27.43
    11 2 9 < 26.78 29.63 23.37
    12 2 9 o 277.71 265.44 27.81
    -14 3 9 o 126.86 161.88 20.96
    -13 3 9 o 963.06 964.70 30.73
    -12 3 9 o 561.12 508.63 27.20
    -11 3 9 < 46.11 74.22 25.08
    -10 3 9 o 391.46 390.02 28.08
    -9 3 9 o 1108.51 1135.62 31.01
    -8 3 9 o 1267.75 1292.25 34.24
    -7 3 9 o 255.97 273.08 24.75
    -6 3 9 o 137.40 124.14 22.52
    -5 3 9 o 2097.35 2073.76 39.96
    -4 3 9 o 2862.41 2811.62 48.16
    -3 3 9 o 674.49 618.34 31.78
    -2 3 9 o 349.29 375.47 25.58
    -1 3 9 o 1428.15 1490.41 34.46
    0 3 9 o 233.75 196.89 25.87
    1 3 9 < 17.69 18.40 23.86
    2 3 9 o 1538.25 1451.23 39.99
    3 3 9 o 987.13 999.15 37.00
    4 3 9 o 347.22 358.80 31.87
    5 3 9 o 458.98 429.12 28.42
    6 3 9 o 1333.26 1261.81 37.10
    7 3 9 o 610.99 617.56 29.07
    8 3 9 o 963.84 1102.95 38.23
    9 3 9 o 115.25 216.05 24.77
    10 3 9 o 928.24 1278.56 51.24
    11 3 9 o 874.41 1080.40 60.96
    -12 4 9 o 408.03 353.71 32.15
    -11 4 9 o 677.16 690.11 29.94
    -10 4 9 o 271.65 265.78 27.18
    -9 4 9 < 25.87 20.91 21.92
    -8 4 9 o 1350.74 1399.71 33.98
    -7 4 9 o 2619.83 2540.86 47.45
    -6 4 9 o 259.23 228.18 25.45
    -5 4 9 < 26.41 20.27 24.30
    -4 4 9 o 3240.78 3174.17 51.75
    -3 4 9 o 1026.52 1056.26 33.85
    -2 4 9 o 1250.14 1290.04 34.86
    -1 4 9 o 105.92 108.08 29.91
    0 4 9 o 3129.61 2969.89 61.76
    1 4 9 o 3150.59 3081.92 55.86
    2 4 9 o 1040.30 1023.03 36.89
    3 4 9 < 46.92 0.63 23.86
    4 4 9 o 1165.18 1047.56 36.92
    5 4 9 o 2990.76 2967.50 52.07
    6 4 9 o 658.95 649.30 28.74
    7 4 9 < -36.35 0.28 19.55
    8 4 9 o 778.18 964.62 51.06
    9 4 9 o 684.41 935.35 40.55
    -9 5 9 o 3264.62 3166.80 89.95
    -8 5 9 o 1662.38 1725.53 44.32
    -7 5 9 o 92.99 51.83 24.37
    -6 5 9 o 909.50 856.96 33.83
    -5 5 9 o 3190.70 3125.09 51.06
    -4 5 9 o 2688.71 2701.82 43.77
    -3 5 9 o 208.62 217.50 21.64
    -2 5 9 o 579.12 545.11 31.11
    -1 5 9 o 2406.77 2337.01 44.99
    0 5 9 o 1017.73 940.89 32.58
    1 5 9 o 401.97 360.52 24.82
    2 5 9 o 112.63 81.26 18.91
    3 5 9 o 1826.03 1806.56 38.49
    4 5 9 o 485.74 528.88 23.57
    5 5 9 < -9.77 5.93 21.06
    -16 0 10 < 2.99 7.24 29.60
    -15 0 10 < -14.28 2.74 28.00
    -14 0 10 o 262.30 292.14 42.02
    -13 0 10 o 1280.54 1244.99 52.17
    -12 0 10 o 529.26 545.90 40.86
    -11 0 10 < 5.31 9.46 35.59
    -10 0 10 o 1158.83 1207.65 62.15
    -9 0 10 o 2981.09 2942.08 81.85
    -8 0 10 o 4825.01 5023.09 124.56
    -7 0 10 o 1026.20 1161.20 67.32
    -6 0 10 o 2128.55 2406.59 62.76
    -5 0 10 o 6763.26 6452.67 145.04
    -4 0 10 o 8783.71 8634.86 161.21
    -3 0 10 o 1906.58 1972.20 89.70
    -2 0 10 o 149.55 222.02 43.23
    -1 0 10 o 7035.50 6778.66 179.82
    0 0 10 o 8104.17 7961.12 154.62
    1 0 10 o 3361.45 3273.19 125.52
    2 0 10 < -47.79 17.57 52.45
    3 0 10 o 1534.65 1580.66 86.78
    4 0 10 o 2923.26 2772.07 101.03
    5 0 10 o 9806.24 8514.32 177.65
    6 0 10 o 149.43 108.26 42.64
    7 0 10 o 1317.05 1123.80 73.58
    8 0 10 o 877.88 771.32 61.30
    9 0 10 o 1129.19 1039.45 62.68
    10 0 10 < 43.76 33.77 27.16
    11 0 10 o 135.21 154.34 26.95
    -15 1 10 o 1100.58 1136.59 40.49
    -14 1 10 o 3230.55 3164.78 83.12
    -13 1 10 o 1287.77 1315.54 42.71
    -12 1 10 o 334.78 374.40 30.17
    -11 1 10 o 925.76 947.94 37.73
    -10 1 10 o 3827.19 3795.34 66.77
    -9 1 10 o 1496.83 1394.14 46.40
    -8 1 10 o 498.65 490.91 46.84
    -7 1 10 o 285.72 290.29 35.61
    -6 1 10 o 1736.55 1757.00 57.92
    -5 1 10 o 1523.60 1577.94 50.12
    -4 1 10 < 62.09 64.93 26.52
    -3 1 10 o 643.88 649.01 42.92
    -2 1 10 o 1095.86 1047.91 45.96
    -1 1 10 < 27.78 49.60 27.91
    0 1 10 o 267.61 280.97 28.56
    1 1 10 o 263.18 299.87 35.75
    2 1 10 o 3842.80 3738.42 90.90
    3 1 10 o 108.05 88.02 29.43
    4 1 10 o 2185.44 2019.17 71.77
    5 1 10 o 1830.29 1646.98 66.53
    6 1 10 o 1656.02 1503.83 55.97
    7 1 10 < 23.31 29.03 25.33
    8 1 10 o 552.36 489.25 35.64
    9 1 10 o 3707.89 3318.16 69.91
    10 1 10 o 1978.75 1782.07 61.30
    11 1 10 o 219.44 185.85 25.08
    -15 2 10 o 422.85 468.14 30.69
    -14 2 10 < 7.80 3.91 25.13
    -13 2 10 o 660.99 725.40 38.11
    -12 2 10 o 554.32 537.08 33.98
    -11 2 10 o 258.68 242.07 28.71
    -10 2 10 < 76.70 63.78 27.10
    -9 2 10 o 1852.62 1893.00 51.54
    -8 2 10 o 1603.72 1636.14 46.40
    -7 2 10 o 160.90 144.26 33.64
    -6 2 10 o 233.99 241.71 28.25
    -5 2 10 o 2702.77 2605.49 61.14
    -4 2 10 o 2096.66 2010.43 50.88
    -3 2 10 o 976.05 968.17 37.58
    -2 2 10 o 106.47 114.93 24.60
    -1 2 10 o 5420.72 5277.73 69.05
    0 2 10 o 4044.27 3913.15 60.33
    1 2 10 o 505.75 523.08 27.27
    2 2 10 < 9.22 3.92 22.19
    3 2 10 o 1530.76 1572.24 44.88
    4 2 10 o 2270.62 2315.97 49.13
    5 2 10 o 884.39 794.80 33.90
    6 2 10 < 43.12 45.82 20.20
    7 2 10 o 565.94 521.91 49.58
    8 2 10 o 724.90 656.39 50.24
    9 2 10 o 110.97 103.10 29.49
    10 2 10 < 17.11 24.30 22.04
    -13 3 10 < -1.03 1.05 22.68
    -12 3 10 o 96.53 105.12 20.09
    -11 3 10 o 522.05 459.33 28.62
    -10 3 10 o 464.29 448.82 31.31
    -9 3 10 < 47.13 16.75 22.60
    -8 3 10 o 519.77 556.35 29.58
    -7 3 10 o 620.79 642.25 31.19
    -6 3 10 o 2577.77 2511.41 47.31
    -5 3 10 o 711.25 685.89 29.72
    -4 3 10 o 1695.25 1660.80 40.81
    -3 3 10 o 1910.20 1791.63 43.99
    -2 3 10 o 2251.68 2075.67 44.71
    -1 3 10 o 755.57 654.91 35.69
    0 3 10 < 29.17 5.63 22.04
    1 3 10 o 1397.36 1391.05 35.45
    2 3 10 o 2670.99 2686.19 53.19
    3 3 10 o 1048.60 1110.62 33.21
    4 3 10 < 3.10 3.15 17.96
    5 3 10 o 324.38 382.03 25.42
    6 3 10 o 844.48 909.64 39.05
    7 3 10 o 1038.00 1154.76 47.96
    8 3 10 < 4.33 2.69 23.69
    9 3 10 o 136.49 167.46 25.42
    -11 4 10 o 1020.20 882.07 48.63
    -10 4 10 o 380.31 376.89 38.24
    -9 4 10 < 58.15 0.72 26.22
    -8 4 10 o 523.88 512.15 27.14
    -7 4 10 o 533.99 506.26 26.19
    -6 4 10 o 163.54 174.84 23.45
    -5 4 10 < 47.88 22.43 20.72
    -4 4 10 o 164.84 130.81 23.76
    -3 4 10 o 609.95 590.89 27.78
    -2 4 10 < 71.38 31.10 24.43
    -1 4 10 < 70.64 40.05 25.20
    0 4 10 o 387.27 380.60 27.40
    1 4 10 < 46.71 18.93 22.19
    2 4 10 o 256.29 215.33 22.72
    3 4 10 < 25.27 39.97 17.83
    4 4 10 < 34.14 57.68 16.85
    5 4 10 o 74.36 93.84 18.88
    6 4 10 o 399.11 441.42 31.35
    7 4 10 o 547.76 886.51 38.85
    -7 5 10 < -157.04 87.04 64.53
    -6 5 10 o 86.90 120.22 23.26
    -5 5 10 < 27.58 32.34 20.99
    -4 5 10 < 24.14 2.19 17.22
    -3 5 10 o 112.06 107.25 18.58
    -2 5 10 o 290.73 262.62 19.80
    -1 5 10 o 55.54 27.28 16.47
    0 5 10 o 361.43 373.35 22.04
    1 5 10 o 473.73 472.37 32.63
    2 5 10 < 89.50 146.43 30.15
    -14 1 11 < 28.89 15.18 22.38
    -13 1 11 o 360.58 339.07 30.07
    -12 1 11 o 551.93 649.59 30.42
    -11 1 11 o 206.36 195.31 25.14
    -10 1 11 o 83.85 110.24 25.17
    -9 1 11 < -23.58 1.53 25.07
    -8 1 11 o 613.43 633.40 42.14
    -7 1 11 o 823.56 703.93 53.00
    -6 1 11 o 668.98 580.60 39.96
    -5 1 11 o 164.24 148.06 36.09
    -4 1 11 o 341.19 271.94 40.30
    -3 1 11 o 1007.63 898.33 51.42
    -2 1 11 o 276.44 246.53 38.48
    -1 1 11 o 474.11 492.42 39.01
    0 1 11 o 281.22 234.21 35.54
    1 1 11 o 98.22 70.22 26.75
    2 1 11 o 137.20 109.70 28.64
    3 1 11 o 528.10 478.60 40.13
    4 1 11 < 22.51 14.84 34.80
    5 1 11 < 5.70 2.59 34.19
    6 1 11 o 105.79 118.92 26.98
    7 1 11 < -17.27 0.98 23.61
    8 1 11 < 13.36 10.90 26.19
    9 1 11 o 126.44 117.56 26.45
    10 1 11 o 259.11 234.56 37.35
    -13 2 11 < -11.95 7.56 19.35
    -12 2 11 o 191.40 197.77 29.49
    -11 2 11 o 154.50 161.23 29.07
    -10 2 11 o 273.50 281.09 29.70
    -9 2 11 o 177.41 106.94 29.03
    -8 2 11 < 49.77 41.63 28.83
    -7 2 11 o 514.89 480.53 55.86
    -6 2 11 o 1056.73 962.99 54.23
    -5 2 11 o 240.86 241.09 31.60
    -4 2 11 < 41.37 30.88 27.17
    -3 2 11 o 999.35 940.99 38.81
    -2 2 11 o 2097.32 2049.75 57.56
    -1 2 11 o 347.37 325.84 32.38
    0 2 11 o 368.33 347.62 36.16
    1 2 11 o 571.76 553.62 35.08
    2 2 11 o 1488.37 1524.78 44.46
    3 2 11 o 1869.55 1841.13 46.19
    4 2 11 o 121.44 119.51 20.06
    5 2 11 o 187.91 224.03 27.46
    6 2 11 o 827.04 989.97 51.59
    7 2 11 o 749.49 839.38 48.66
    8 2 11 o 172.16 200.39 28.58
    9 2 11 < 17.31 8.14 17.33
    -12 3 11 o 692.69 723.88 35.60
    -11 3 11 o 1071.11 1063.49 39.13
    -10 3 11 o 651.47 673.73 40.04
    -9 3 11 < 1.09 4.00 23.16
    -8 3 11 o 924.95 886.56 40.13
    -7 3 11 o 938.05 1051.15 49.48
    -6 3 11 o 564.27 575.21 40.43
    -5 3 11 o 264.30 288.67 26.12
    -4 3 11 o 305.60 336.67 25.58
    -3 3 11 o 615.52 591.54 27.99
    -2 3 11 o 169.85 156.97 20.27
    -1 3 11 < 16.83 16.96 21.24
    0 3 11 o 1048.88 993.44 36.93
    1 3 11 o 940.79 900.26 32.32
    2 3 11 < 49.62 42.33 17.98
    3 3 11 o 214.51 242.33 21.61
    4 3 11 o 1040.16 1127.06 35.91
    5 3 11 o 468.99 487.24 27.94
    6 3 11 o 82.05 114.77 20.93
    7 3 11 o 352.29 451.58 32.55
    -9 4 11 o 1495.38 1364.13 57.78
    -8 4 11 o 444.00 440.23 55.44
    -7 4 11 < 87.27 123.94 30.25
    -6 4 11 o 1496.34 1510.51 45.73
    -5 4 11 o 1684.49 1688.14 47.42
    -4 4 11 o 781.21 812.82 28.55
    -3 4 11 < 50.32 5.64 19.92
    -2 4 11 o 3286.90 3157.38 47.06
    -1 4 11 o 1528.00 1409.77 36.12
    0 4 11 o 117.03 140.52 22.29
    1 4 11 < 33.01 36.36 19.12
    2 4 11 o 788.23 801.84 30.40
    3 4 11 o 1134.01 1184.32 37.53
    4 4 11 o 169.91 245.61 28.34
    -12 0 12 < 59.73 48.93 21.43
    -11 0 12 o 610.03 605.11 36.48
    -10 0 12 o 1856.32 1939.25 64.49
    -9 0 12 o 517.70 555.28 41.05
    -8 0 12 o 657.26 693.88 55.63
    -7 0 12 < 81.81 56.09 47.44
    -6 0 12 o 510.04 933.04 77.96
    -5 0 12 o 421.98 460.58 35.77
    -4 0 12 o 543.07 545.45 40.42
    -3 0 12 o 1058.24 1026.45 54.24
    -2 0 12 o 963.96 881.63 60.94
    -1 0 12 < 15.96 6.25 29.87
    0 0 12 o 1085.91 943.06 59.94
    1 0 12 o 2326.85 2113.77 84.19
    2 0 12 o 399.57 400.61 41.15
    3 0 12 o 279.24 273.76 36.94
    4 0 12 o 5482.90 4891.92 121.18
    5 0 12 o 2211.35 2086.54 63.13
    6 0 12 < 12.65 12.21 20.24
    7 0 12 o 361.65 392.00 23.94
    8 0 12 o 1345.75 1340.71 51.51
    -13 1 12 o 584.96 653.30 41.58
    -12 1 12 o 810.62 805.67 32.62
    -11 1 12 < 43.28 85.82 21.00
    -10 1 12 o 581.17 545.87 32.68
    -9 1 12 o 2083.29 2017.64 53.53
    -8 1 12 o 1660.17 1674.29 45.53
    -7 1 12 < -18.46 19.81 33.47
    -6 1 12 o 1389.41 1424.17 60.83
    -5 1 12 o 4963.86 4830.89 101.79
    -4 1 12 o 1723.36 1552.50 55.66
    -3 1 12 o 354.55 330.17 33.11
    -2 1 12 o 1046.01 924.99 46.18
    -1 1 12 o 3974.46 3595.69 80.35
    0 1 12 o 4580.19 4262.40 85.90
    1 1 12 o 155.13 170.20 27.62
    2 1 12 o 689.02 644.09 38.52
    3 1 12 o 1079.20 986.46 43.67
    4 1 12 o 2874.55 2733.33 57.67
    5 1 12 o 401.02 392.11 29.10
    6 1 12 < 9.29 0.57 18.23
    7 1 12 o 2382.69 2139.66 72.17
    8 1 12 o 338.01 307.01 29.10
    -12 2 12 o 695.95 605.39 45.55
    -11 2 12 o 834.87 873.15 36.92
    -10 2 12 o 1341.92 1268.09 47.09
    -9 2 12 o 489.44 482.64 29.30
    -8 2 12 o 503.99 458.86 35.85
    -7 2 12 o 1467.04 1361.40 46.04
    -6 2 12 o 2349.46 2224.41 63.81
    -5 2 12 o 413.74 395.44 38.02
    -4 2 12 o 359.16 325.77 33.46
    -3 2 12 o 1927.55 1754.21 62.80
    -2 2 12 o 1302.87 1160.39 52.65
    -1 2 12 < 55.13 3.77 28.14
    0 2 12 < 82.19 33.90 29.56
    1 2 12 o 843.93 801.23 41.44
    2 2 12 o 929.95 851.17 42.10
    3 2 12 o 133.01 126.15 26.63
    4 2 12 o 451.04 462.74 33.84
    5 2 12 o 870.08 870.55 40.77
    6 2 12 o 402.55 398.96 36.59
    7 2 12 < 7.65 9.71 17.73
    -10 3 12 < 33.33 52.15 26.01
    -9 3 12 o 358.65 363.33 26.04
    -8 3 12 o 242.18 187.98 26.67
    -7 3 12 < 3.89 19.27 26.75
    -6 3 12 < 23.98 31.40 21.88
    -5 3 12 < 7.73 42.33 29.40
    -4 3 12 < 68.05 81.43 25.61
    -3 3 12 < 0.22 3.05 25.02
    -2 3 12 < 94.19 100.52 33.36
    -1 3 12 o 424.07 387.61 35.89
    0 3 12 o 122.80 109.47 29.90
    1 3 12 o 210.48 209.01 34.45
    2 3 12 o 1136.44 1007.92 45.87
    3 3 12 o 809.35 801.65 32.67
    4 3 12 < 55.79 84.08 22.22
    -5 4 12 < 110.34 44.42 42.41
    -4 4 12 o 283.63 358.92 45.87
    -3 4 12 o 794.09 1036.91 58.53
    -2 4 12 o 857.28 1090.37 58.41
    -1 4 12 o 783.14 789.15 45.55
    0 4 12 o 259.52 85.77 38.36
    -11 1 13 < 29.29 17.67 26.81
    -10 1 13 < 50.28 57.21 20.84
    -9 1 13 < 4.29 16.97 20.64
    -8 1 13 o 252.29 251.05 27.51
    -7 1 13 o 160.84 145.47 26.01
    -6 1 13 o 348.44 313.61 43.98
    -5 1 13 < 5.55 0.44 24.43
    -4 1 13 o 530.79 554.28 34.08
    -3 1 13 o 362.69 335.36 27.43
    -2 1 13 o 448.49 415.58 31.60
    -1 1 13 o 233.76 207.09 30.76
    0 1 13 < 39.65 37.75 22.63
    1 1 13 o 325.38 292.32 32.18
    2 1 13 o 1100.60 1048.96 47.36
    3 1 13 o 663.41 661.32 36.43
    4 1 13 < 13.06 5.54 18.23
    5 1 13 o 139.89 144.91 20.55
    -9 2 13 < 7.43 1.15 21.26
    -8 2 13 o 561.98 558.82 36.12
    -7 2 13 o 965.70 915.16 43.74
    -6 2 13 o 180.61 223.03 30.41
    -5 2 13 < 73.47 79.51 30.12
    -4 2 13 < 47.72 33.16 33.76
    -3 2 13 o 660.01 655.09 36.06
    -2 2 13 < 36.81 20.27 24.49
    -1 2 13 < 57.94 55.48 27.04
    0 2 13 < 18.32 15.90 34.44
    1 2 13 < 7.19 36.98 23.06
    2 2 13 < 53.91 59.09 20.07
    3 2 13 o 133.39 146.03 21.02
    4 2 13 < 46.33 36.31 20.00
    -6 3 13 o 1917.25 2168.01 73.83
    -5 3 13 o 606.12 629.67 57.26
    -4 3 13 < 135.92 50.48 49.20
    -3 3 13 o 825.30 975.98 61.43
    -2 3 13 o 2681.30 2338.18 75.97
    -1 3 13 o 1104.62 1062.27 40.60
    0 3 13 < 20.81 8.92 21.90
    1 3 13 o 1141.87 942.96 68.59
    -8 0 14 o 1814.62 1829.36 64.26
    -7 0 14 < 42.60 51.46 27.14
    -6 0 14 o 1956.77 1861.32 65.56
    -5 0 14 o 2717.91 2611.79 107.78
    -4 0 14 o 1875.33 1819.29 65.54
    -3 0 14 o 175.96 95.40 34.14
    -2 0 14 o 456.02 446.44 38.81
    -1 0 14 o 1668.61 1727.18 62.48
    0 0 14 o 1116.20 1046.48 52.20
    1 0 14 < 30.39 15.65 23.38
    2 0 14 < 79.94 99.51 37.59
    -7 1 14 o 726.43 719.68 35.74
    -6 1 14 o 128.84 109.35 19.94
    -5 1 14 < 23.86 18.37 20.95
    -4 1 14 o 818.53 855.20 47.87
    -3 1 14 o 1517.62 1823.51 62.60
    -2 1 14 o 80.85 2.96 21.04
    -1 1 14 o 114.70 110.12 18.71
    0 1 14 o 1335.13 1328.30 39.06
    1 1 14 o 1567.30 1720.24 62.76
    -4 2 14 o 302.74 583.88 51.96
    -3 2 14 < 55.86 23.29 36.43
    -2 2 14 o 865.67 748.75 43.17
_refine_special_details     ?
_reflns_number_total     2162
_reflns_number_gt     1699
_reflns_threshold_expression     'I>3\s(I)'
_refine_ls_structure_factor_coef     Fsqd
_refine_ls_R_factor_all     0.0424
_refine_ls_R_factor_gt     0.0304
_refine_ls_wR_factor_gt     0.0757
_refine_ls_wR_factor_ref     0.0806
_refine_ls_goodness_of_fit_ref     1.18
_refine_ls_goodness_of_fit_gt     1.26
_refine_ls_restrained_S_all     ?
_refine_ls_restrained_S_gt     ?
_refine_ls_number_reflns     2162
_refine_ls_number_parameters     157
_refine_ls_number_restraints     4
_refine_ls_number_constraints     40
_refine_ls_hydrogen_treatment     mixed
_refine_ls_weighting_scheme     sigma
_refine_ls_weighting_details     'w=1/(\s^2^(I)+0.0016I^2^)'
_refine_ls_shift/su_max     0.0174
_refine_ls_shift/su_mean     0.0009
_refine_diff_density_max     0.48
_refine_diff_density_min     -0.36
_refine_ls_extinction_method     'none'
_refine_ls_extinction_coef     ?
_refine_ls_extinction_expression     ?
_refine_ls_abs_structure_details     ?
_refine_ls_abs_structure_Flack     ?
_refine_ls_abs_structure_Rogers     ?
loop_
    _atom_type_symbol
    _atom_type_scat_dispersion_real
    _atom_type_scat_dispersion_imag
    _atom_type_scat_source
    C 0.0181 0.0091 'International Tables Vol C tables 4.2.6.8 and 6.1.1.1'
    H 0.0000 0.0000 'International Tables Vol C tables 4.2.6.8 and 6.1.1.1'
    Br -0.6763 1.2805 'International Tables Vol C tables 4.2.6.8 and 6.1.1.1'
    N 0.0311 0.0180 'International Tables Vol C tables 4.2.6.8 and 6.1.1.1'
    S 0.3331 0.5567 'International Tables Vol C tables 4.2.6.8 and 6.1.1.1'
_computing_data_collection
;
CrysAlisPro (Rigaku OD, 2015)
;
_computing_cell_refinement
;
CrysAlisPro (Rigaku OD, 2015)
;
_computing_data_reduction
;
CrysAlisPro (Rigaku OD, 2015)
;
_computing_structure_solution
;
Superflip (Palatinus & Chapuis, 2007),
<i>MCE</i> (Rohl\'i\<cek & Hu\<s\'ak, 2007)
;
_computing_structure_refinement
;
Jana2006 (Petricek <i>et al.</i>,  2014)
;
_computing_molecular_graphics
;
DIAMOND (Brandenburg & Putz, 1999)
;
_computing_publication_material
;
Jana2006 (Petricek <i>et al.</i>,  2014) and publCIF (Westrip,
2010)
;
loop_
    _restr_distance_atom_site_label_1
    _restr_distance_site_symmetry_1
    _restr_distance_atom_site_label_2
    _restr_distance_site_symmetry_2
    _restr_distance_target
    _restr_distance_target_weight_param
    H1n1 . N1 . 0.86 0.001
    H2n1 . N1 . 0.86 0.001
    H1n2 . N2 . 0.86 0.001
    H2n2 . N2 . 0.86 0.001
loop_
    _atom_site_type_symbol
    _atom_site_label
    _atom_site_fract_x
    _atom_site_fract_y
    _atom_site_fract_z
    _atom_site_U_iso_or_equiv
    _atom_site_adp_type
    _atom_site_calc_flag
    _atom_site_refinement_flags
    _atom_site_occupancy
    _atom_site_site_symmetry_multiplicity
    _atom_site_disorder_assembly
    _atom_site_disorder_group
    Br Br1 0.12634(2) 0.79627(6) 0.40347(3) 0.02124(12) Uani d . 1 4 . .
    S S1 0.09471(5) 0.11747(14) 0.09911(6) 0.0181(2) Uani d . 1 4 . .
    N N1 0.09225(19) 0.2979(5) 0.2973(2) 0.0222(9) Uani d . 1 4 . .
    N N2 0.08363(19) 0.5365(5) 0.1520(2) 0.0221(9) Uani d . 1 4 . .
    C C1 0.2898(2) 0.3770(6) 0.1961(3) 0.0188(10) Uani d . 1 4 . .
    C C2 0.2633(2) 0.2128(6) 0.1229(3) 0.0193(10) Uani d . 1 4 . .
    C C3 0.2926(2) 0.2072(6) 0.0196(3) 0.0211(10) Uani d . 1 4 . .
    C C4 0.3465(2) 0.3612(6) -0.0066(3) 0.0224(11) Uani d . 1 4 . .
    C C5 0.4332(2) 0.6914(6) 0.0454(3) 0.0222(10) Uani d . 1 4 . .
    C C6 0.4595(2) 0.8519(6) 0.1203(3) 0.0252(11) Uani d . 1 4 . .
    C C7 0.4283(2) 0.8638(6) 0.2208(3) 0.0245(11) Uani d . 1 4 . .
    C C8 0.3725(2) 0.7122(6) 0.2466(3) 0.0222(10) Uani d . 1 4 . .
    C C9 0.3453(2) 0.5398(6) 0.1715(3) 0.0192(10) Uani d . 1 4 . .
    C C10 0.3751(2) 0.5322(6) 0.0686(3) 0.0198(10) Uani d . 1 4 . .
    C C11 0.2043(2) 0.0410(6) 0.1493(3) 0.0208(10) Uani d . 1 4 . .
    C C12 0.0894(2) 0.3369(5) 0.1920(3) 0.0177(10) Uani d . 1 4 . .
    H H1c1 0.270001 0.38133 0.266045 0.0226 Uiso d . 1 4 . .
    H H1c3 0.27426 0.093362 -0.032466 0.0253 Uiso d . 1 4 . .
    H H1c4 0.365563 0.354385 -0.076939 0.0269 Uiso d . 1 4 . .
    H H1c5 0.45425 0.686312 -0.023628 0.0266 Uiso d . 1 4 . .
    H H1c6 0.499614 0.957074 0.104151 0.0302 Uiso d . 1 4 . .
    H H1c7 0.44616 0.979455 0.272054 0.0294 Uiso d . 1 4 . .
    H H1c8 0.351646 0.722293 0.315701 0.0267 Uiso d . 1 4 . .
    H H1c11 0.211892 0.018125 0.227929 0.0249 Uiso d . 1 4 . .
    H H2c11 0.216623 -0.09448 0.115986 0.0249 Uiso d . 1 4 . .
    H H1n1 0.096(3) 0.403(5) 0.344(3) 0.0267 Uiso d . 1 4 . .
    H H2n1 0.101(3) 0.169(3) 0.324(3) 0.0267 Uiso d . 1 4 . .
    H H1n2 0.091(3) 0.552(7) 0.0843(11) 0.0266 Uiso d . 1 4 . .
    H H2n2 0.086(3) 0.646(4) 0.196(3) 0.0266 Uiso d . 1 4 . .
loop_
    _atom_site_aniso_label
    _atom_site_aniso_U_11
    _atom_site_aniso_U_22
    _atom_site_aniso_U_33
    _atom_site_aniso_U_12
    _atom_site_aniso_U_13
    _atom_site_aniso_U_23
    _atom_site_aniso_type_symbol
    Br1 0.0348(2) 0.01257(19) 0.01671(19) 0.00035(15) 0.00505(13) 0.00032(13) Br
    S1 0.0234(4) 0.0138(4) 0.0174(4) -0.0010(3) 0.0041(3) -0.0024(3) S
    N1 0.0367(16) 0.0108(14) 0.0198(15) 0.0000(13) 0.0066(12) 0.0011(12) N
    N2 0.0337(16) 0.0142(15) 0.0193(14) -0.0026(12) 0.0068(12) -0.0022(11) N
    C1 0.0220(16) 0.0188(17) 0.0164(16) 0.0038(14) 0.0056(12) 0.0012(13) C
    C2 0.0202(16) 0.0183(17) 0.0191(16) 0.0011(14) 0.0023(12) 0.0005(14) C
    C3 0.0262(17) 0.0185(17) 0.0184(16) 0.0016(14) 0.0026(13) -0.0028(14) C
    C4 0.0249(17) 0.025(2) 0.0180(16) -0.0020(14) 0.0058(13) -0.0025(13) C
    C5 0.0228(17) 0.0234(19) 0.0205(17) -0.0008(15) 0.0040(13) 0.0018(14) C
    C6 0.0248(17) 0.023(2) 0.0274(18) -0.0030(14) 0.0024(14) 0.0036(14) C
    C7 0.0276(18) 0.0184(18) 0.0262(18) -0.0023(14) 0.0001(14) -0.0011(14) C
    C8 0.0227(17) 0.0231(19) 0.0207(17) 0.0005(14) 0.0029(13) -0.0045(14) C
    C9 0.0176(16) 0.0199(18) 0.0192(16) 0.0035(13) 0.0001(12) 0.0013(13) C
    C10 0.0216(16) 0.0179(18) 0.0195(16) 0.0006(14) 0.0017(13) 0.0019(13) C
    C11 0.0270(18) 0.0173(18) 0.0183(16) 0.0041(14) 0.0043(13) 0.0026(13) C
    C12 0.0190(16) 0.0127(18) 0.0228(16) -0.0014(12) 0.0077(12) -0.0003(12) C
loop_
    _geom_bond_atom_site_label_1
    _geom_bond_atom_site_label_2
    _geom_bond_site_symmetry_1
    _geom_bond_site_symmetry_2
    _geom_bond_distance
    _geom_bond_publ_flag
    S1 C11 . . 1.855(3) yes
    S1 C12 . . 1.771(3) yes
    N1 C12 . . 1.302(4) n
    N1 H1n1 . . 0.86(3) n
    N1 H2n1 . . 0.86(2) n
    N2 C12 . . 1.316(4) n
    N2 H1n2 . . 0.860(19) n
    N2 H2n2 . . 0.86(3) n
    C1 C2 . . 1.370(5) n
    C1 C9 . . 1.411(5) n
    C1 H1c1 . . 0.96 n
    C2 C3 . . 1.419(5) n
    C2 C11 . . 1.495(5) n
    C3 C4 . . 1.361(5) n
    C3 H1c3 . . 0.96 n
    C4 C10 . . 1.423(5) n
    C4 H1c4 . . 0.96 n
    C5 C6 . . 1.366(5) n
    C5 C10 . . 1.419(5) n
    C5 H1c5 . . 0.96 n
    C6 C7 . . 1.404(5) n
    C6 H1c6 . . 0.96 n
    C7 C8 . . 1.372(5) n
    C7 H1c7 . . 0.96 n
    C8 C9 . . 1.424(5) n
    C8 H1c8 . . 0.96 n
    C9 C10 . . 1.419(5) n
    C11 H1c11 . . 0.96 n
    C11 H2c11 . . 0.96 n
loop_
    _geom_angle_atom_site_label_1
    _geom_angle_atom_site_label_2
    _geom_angle_atom_site_label_3
    _geom_angle_site_symmetry_1
    _geom_angle_site_symmetry_2
    _geom_angle_site_symmetry_3
    _geom_angle
    _geom_angle_publ_flag
    C11 S1 C12 . . . 96.98(15) yes
    C12 N1 H1n1 . . . 121(2) n
    C12 N1 H2n1 . . . 122(3) n
    H1n1 N1 H2n1 . . . 117(3) n
    C12 N2 H1n2 . . . 117(3) n
    C12 N2 H2n2 . . . 120(2) n
    H1n2 N2 H2n2 . . . 121(4) n
    C2 C1 C9 . . . 121.8(3) n
    C2 C1 H1c1 . . . 119.12 n
    C9 C1 H1c1 . . . 119.12 n
    C1 C2 C3 . . . 118.9(3) n
    C1 C2 C11 . . . 121.5(3) n
    C3 C2 C11 . . . 119.5(3) n
    C2 C3 C4 . . . 120.8(3) n
    C2 C3 H1c3 . . . 119.59 n
    C4 C3 H1c3 . . . 119.58 n
    C3 C4 C10 . . . 121.1(3) n
    C3 C4 H1c4 . . . 119.45 n
    C10 C4 H1c4 . . . 119.45 n
    C6 C5 C10 . . . 120.7(3) n
    C6 C5 H1c5 . . . 119.66 n
    C10 C5 H1c5 . . . 119.66 n
    C5 C6 C7 . . . 120.3(3) n
    C5 C6 H1c6 . . . 119.84 n
    C7 C6 H1c6 . . . 119.84 n
    C6 C7 C8 . . . 120.7(3) n
    C6 C7 H1c7 . . . 119.63 n
    C8 C7 H1c7 . . . 119.63 n
    C7 C8 C9 . . . 120.3(3) n
    C7 C8 H1c8 . . . 119.84 n
    C9 C8 H1c8 . . . 119.84 n
    C1 C9 C8 . . . 122.1(3) n
    C1 C9 C10 . . . 119.1(3) n
    C8 C9 C10 . . . 118.7(3) n
    C4 C10 C5 . . . 122.6(3) n
    C4 C10 C9 . . . 118.3(3) n
    C5 C10 C9 . . . 119.2(3) n
    S1 C11 C2 . . . 111.7(2) yes
    S1 C11 H1c11 . . . 109.47 n
    S1 C11 H2c11 . . . 109.47 n
    C2 C11 H1c11 . . . 109.47 n
    C2 C11 H2c11 . . . 109.47 n
    H1c11 C11 H2c11 . . . 107.17 n
    S1 C12 N1 . . . 119.8(3) n
    S1 C12 N2 . . . 118.4(3) n
    N1 C12 N2 . . . 121.8(3) n
loop_
    _geom_torsion_atom_site_label_1
    _geom_torsion_atom_site_label_2
    _geom_torsion_atom_site_label_3
    _geom_torsion_atom_site_label_4
    _geom_torsion_site_symmetry_1
    _geom_torsion_site_symmetry_2
    _geom_torsion_site_symmetry_3
    _geom_torsion_site_symmetry_4
    _geom_torsion
    _geom_torsion_publ_flag
    C9 C1 C2 C3 . . . . 0.0(2) n
    C9 C1 C2 C11 . . . . -179.8(3) n
    C1 C2 C3 C4 . . . . 0.3(5) n
    C11 C2 C3 C4 . . . . -179.9(3) n
    C2 C3 C4 C10 . . . . 0.0(3) n
    C3 C4 C10 C5 . . . . 178.0(3) n
    C3 C4 C10 C9 . . . . -0.7(5) n
    C4 C10 C5 C6 . . . . -179.5(3) n
    C9 C10 C5 C6 . . . . -0.8(5) n
    C10 C5 C6 C7 . . . . -1.1(5) n
    C5 C6 C7 C8 . . . . 1.5(5) n
    C6 C7 C8 C9 . . . . 0.0(3) n
    C7 C8 C9 C1 . . . . 178.2(3) n
    C7 C8 C9 C10 . . . . -1.8(5) n
    C8 C9 C1 C2 . . . . 179.4(3) n
    C10 C9 C1 C2 . . . . -0.6(5) n
    C4 C10 C9 C1 . . . . 1.0(5) n
    C4 C10 C9 C8 . . . . -179.0(3) n
    C5 C10 C9 C1 . . . . -177.8(3) n
    C5 C10 C9 C8 . . . . 2.2(5) n
    C1 C2 C11 S1 . . . . 91.8(3) yes
    C3 C2 C11 S1 . . . . -88.0(3) yes
    C2 C11 S1 C12 . . . . -68.1(3) yes
    C11 S1 C12 N1 . . . . -68.5(3) yes
    C11 S1 C12 N2 . . . . 110.7(3) yes
loop_
    _geom_hbond_atom_site_label_D
    _geom_hbond_atom_site_label_H
    _geom_hbond_atom_site_label_A
    _geom_hbond_site_symmetry_D
    _geom_hbond_site_symmetry_H
    _geom_hbond_site_symmetry_A
    _geom_hbond_distance_DH
    _geom_hbond_distance_HA
    _geom_hbond_distance_DA
    _geom_hbond_angle_DHA
    _geom_hbond_publ_flag
    N1 H1n1 Br1 . . 1_555 0.86(3) 2.54(3) 3.332(3) 153(3) yes
    N1 H2n1 Br1 . . 1_545 0.86(2) 2.49(2) 3.350(3) 180(3) yes
    N2 H1n2 Br1 . . 4_564 0.860(19) 2.55(3) 3.381(3) 164(4) yes
    N2 H2n2 Br1 . . 1_555 0.86(3) 2.68(3) 3.434(3) 147(3) yes
