# Supplementary material for: Crystal structure of 2-[(naphthalen-2-yl)meth­yl]iso­thio­uronium bromide
Source: IUCrdata. 2020 Nov 17;5(Pt 11):x201511. doi: 10.1107/S2414314620015114 (PMC9462150; doi:10.1107/S2414314620015114)
Supplement: Supplementary file 2 [file x-05-x201511-Isup2.hkl]

#
# h,k,l, Fc-squared, Fo-squared, sigma(Fo-squared) and status flag
#
data_I
_shelx_title                             '   '
_shelx_refln_list_code                   4
_shelx_F_calc_maximum                    210.85
_exptl_crystal_F_000                     600
_reflns_d_resolution_high                0.8361

loop_
 _symmetry_equiv_pos_as_xyz
 'x, y, z'
 '-x, y+1/2, -z+1/2'
 '-x, -y, -z'
 'x, -y+1/2, z+1/2'

_cell_length_a                           16.2976(8)
_cell_length_b                           6.1294(2)
_cell_length_c                           12.2221(6)
_cell_angle_alpha                        90
_cell_angle_beta                         99.070(4)
_cell_angle_gamma                        90

_shelx_F_squared_multiplier              1.000

loop_
 _refln_index_h
 _refln_index_k
 _refln_index_l
 _refln_F_squared_calc
 _refln_F_squared_meas
 _refln_F_squared_sigma
 _refln_observed_status
   2   0   0    38.92    51.15    22.47 <
   3   0   0  2787.39  2765.07    71.92 o
   4   0   0 44745.80 44458.50   314.31 o
   5   0   0 30512.50 29275.30   289.94 o
   6   0   0  9955.82  9492.26   246.37 o
   7   0   0   235.32   196.99    69.92 <
   8   0   0  4723.68  4411.86   204.49 o
   9   0   0  7931.56  7660.24   286.36 o
  10   0   0   984.31   900.28    54.81 o
  11   0   0  1520.54  1533.98    51.24 o
  12   0   0  1768.68  1767.15    66.79 o
  13   0   0  1114.50  1088.14    69.41 o
  14   0   0   400.27   348.25    42.38 o
  15   0   0     1.68   -19.84    35.12 <
  16   0   0    28.44    24.03    26.41 <
  17   0   0    53.07    58.95    30.72 <
  18   0   0   297.52   310.86    34.66 o
  19   0   0   319.24   309.85    28.01 o
   1   1   0   147.77   214.68    19.94 o
   2   1   0   394.80   490.94    29.43 o
   3   1   0 12075.50 13449.30   168.77 o
   4   1   0 14864.50 15358.20   195.44 o
   5   1   0  6179.66  6255.35   142.54 o
   6   1   0  3250.44  3060.13   100.30 o
   7   1   0   108.15    40.16    35.32 <
   8   1   0   715.08   632.08    66.35 o
   9   1   0  8450.20  7984.34   142.71 o
  10   1   0  8155.50  7970.33    73.53 o
  11   1   0   453.24   423.33    32.43 o
  12   1   0   622.76   614.90    34.00 o
  13   1   0  4508.62  4577.23    70.31 o
  14   1   0  2593.60  2718.17    43.94 o
  15   1   0  2090.45  2173.39    41.51 o
  16   1   0    10.86    13.94    17.60 <
  17   1   0  1764.59  1853.72    44.56 o
  18   1   0   959.18  1001.00    34.33 o
  19   1   0  1119.81  1178.23    45.04 o
   0   2   0 12098.40 13483.00   193.89 o
   1   2   0  2223.63  2346.56    58.75 o
   2   2   0     1.34    -8.00    22.33 <
   3   2   0  3061.20  3184.75    85.79 o
   4   2   0  5240.10  5335.62   128.31 o
   5   2   0  5557.94  5901.07   166.15 o
   6   2   0   326.13   399.70    61.56 o
   7   2   0  7813.97  8299.22   162.76 o
   8   2   0  4324.24  4159.44    81.16 o
   9   2   0  1015.27   978.79    36.26 o
  10   2   0    99.35    85.93    22.03 o
  11   2   0   856.16   825.13    34.68 o
  12   2   0  1981.39  1939.46    51.35 o
  13   2   0   670.26   657.03    33.53 o
  14   2   0     5.93    14.92    18.75 <
  15   2   0   271.55   326.50    25.13 o
  16   2   0  1006.63  1003.65    34.67 o
  17   2   0   219.63   241.82    27.22 o
  18   2   0    13.31    27.30    21.04 <
   1   3   0  2718.96  2920.93    84.30 o
   2   3   0  6076.35  6590.41   128.32 o
   3   3   0  2568.89  2676.10    88.38 o
   4   3   0     5.75     2.63    32.34 <
   5   3   0  2343.31  2250.82   124.25 o
   6   3   0  2399.74  2268.59    56.74 o
   7   3   0  1780.15  1741.68    61.07 o
   8   3   0   210.28   177.71    28.96 o
   9   3   0   272.68   275.50    32.80 o
  10   3   0  1477.19  1560.81    56.70 o
  11   3   0  1347.11  1293.93    47.17 o
  12   3   0    64.63    49.52    21.96 <
  13   3   0   255.16   260.19    25.09 o
  14   3   0   208.90   224.21    20.82 o
  15   3   0    80.97    87.99    18.95 o
  16   3   0     5.29    33.75    16.92 <
  17   3   0    51.27    29.08    18.60 <
   0   4   0     6.29    13.98    37.02 <
   1   4   0    59.26    73.50    30.06 <
   2   4   0   444.97   489.17    40.29 o
   3   4   0   131.77   122.99    23.99 o
   4   4   0   249.32   232.25    26.86 o
   5   4   0   240.15   192.73    25.57 o
   6   4   0   673.28   664.84    48.84 o
   7   4   0   240.39   209.13    37.46 o
   8   4   0  1263.93  1157.57    57.70 o
   9   4   0    69.32    72.56    29.22 <
  10   4   0   320.30   304.84    37.83 o
  11   4   0  1026.92  1034.65    40.49 o
  12   4   0  1029.15  1098.07    45.20 o
  13   4   0    98.48   127.37    25.79 o
  14   4   0    45.19    64.29    22.32 <
  15   4   0   650.64   749.38    29.32 o
  16   4   0  1097.72  1285.78    48.13 o
   1   5   0   626.11   660.77    54.87 o
   2   5   0   326.77   337.36    43.00 o
   3   5   0  1072.75  1091.42    59.87 o
   4   5   0  1924.20  2066.42    60.40 o
   5   5   0   619.05   615.87    38.38 o
   6   5   0     0.75     3.07    28.83 <
   7   5   0   718.54   706.91    38.14 o
   8   5   0   542.55   501.75    45.23 o
   9   5   0     3.61     4.38    26.95 <
  10   5   0   158.90   183.39    29.84 o
  11   5   0     1.23    12.92    24.55 <
  12   5   0   101.04   106.01    22.42 o
  13   5   0   106.19    77.42    24.46 o
   0   6   0   498.03   534.66    47.96 o
   1   6   0     1.75    12.28    21.28 <
   2   6   0    56.23    45.15    24.31 <
   3   6   0    64.51    34.23    24.30 <
   4   6   0   145.10   118.46    36.24 o
   5   6   0    20.41    15.76    24.41 <
   6   6   0     3.47    29.79    30.44 <
   7   6   0    29.13    33.57    29.31 <
   8   6   0     1.59    43.30    29.37 <
   9   6   0    84.05   101.98    27.18 o
  10   6   0    35.97    57.54    26.56 <
  11   6   0     0.60    45.31    30.92 <
   1   7   0   824.98   777.41    35.68 o
   2   7   0   478.00   459.76    36.48 o
   3   7   0  1330.35  1300.62    55.19 o
   4   7   0   244.68   221.70    29.54 o
   5   7   0   235.63   212.94    29.90 o
 -19   1   1   106.56    80.47    22.01 o
 -18   1   1    60.42    66.37    18.43 o
 -17   1   1   109.20    97.90    19.63 o
 -16   1   1   285.56   285.47    23.35 o
 -15   1   1   459.81   438.28    30.43 o
 -14   1   1   558.12   597.95    35.82 o
 -13   1   1    26.48    21.06    25.90 <
 -12   1   1   333.02   274.64    25.99 o
 -11   1   1  1035.90   932.75    28.34 o
 -10   1   1  3192.95  3080.86    43.60 o
  -9   1   1     3.82    21.25    25.09 <
  -8   1   1   793.99   808.82    80.29 o
  -7   1   1   104.82    62.05    57.98 <
  -6   1   1  1981.28  1946.18    86.08 o
  -5   1   1    64.00    86.90    36.40 <
  -4   1   1    54.44    58.95    25.00 <
  -3   1   1   933.76   952.84    34.33 o
  -2   1   1  1376.96  1594.79    42.00 o
  -1   1   1   298.51   379.77    33.21 o
   0   1   1   877.48  1015.53    35.04 o
   1   1   1   255.01   304.96    25.98 o
   2   1   1  1363.45  1560.45    51.77 o
   3   1   1   941.34  1085.15    66.61 o
   4   1   1 13915.70 14465.70   221.21 o
   5   1   1   262.24   256.08    49.82 o
   6   1   1     4.98     9.27    39.49 <
   7   1   1    29.20    39.93    38.46 <
   8   1   1   517.83   529.55    55.30 o
   9   1   1    11.60     6.92    22.72 <
  10   1   1     2.96   -18.23    20.42 <
  11   1   1    10.56   -18.50    20.88 <
  12   1   1   124.05   105.36    20.07 o
  13   1   1   111.44   125.32    19.99 o
  14   1   1     9.36    10.49    18.38 <
  15   1   1     2.80     5.04    16.45 <
  16   1   1   434.51   460.97    26.06 o
  17   1   1   170.22   178.10    20.79 o
  18   1   1    24.86    27.89    18.67 <
 -18   2   1    79.60    49.49    23.77 <
 -17   2   1   595.54   623.03    31.95 o
 -16   2   1   221.03   255.07    31.30 o
 -15   2   1    46.14    49.03    23.54 <
 -14   2   1    47.50    -1.07    28.62 <
 -13   2   1    77.75    80.38    23.54 o
 -12   2   1   105.07   107.39    23.53 o
 -11   2   1     1.21     6.47    20.92 <
 -10   2   1   161.68   157.12    22.38 o
  -9   2   1     4.42     3.27    20.56 <
  -8   2   1    32.92    14.70    37.65 <
  -7   2   1    55.93    38.89    63.97 <
  -6   2   1  2994.53  3343.37   135.55 o
  -5   2   1  1338.72  1369.03    77.08 o
  -4   2   1   372.81   405.30    36.23 o
  -3   2   1   985.06   933.34    46.23 o
  -2   2   1 10585.70 11321.00   160.07 o
  -1   2   1  4053.31  4325.97    92.67 o
   0   2   1  1048.13  1165.26    40.21 o
   1   2   1  4648.56  5162.44    92.80 o
   2   2   1  7083.94  7477.68   120.48 o
   3   2   1  9145.29  9620.88   187.51 o
   4   2   1   588.10   571.32    62.32 o
   5   2   1    78.14   107.30    42.57 <
   6   2   1  2736.55  2698.68   111.81 o
   7   2   1 12795.10 12724.10   172.95 o
   8   2   1   309.88   261.23    25.81 o
   9   2   1   228.60   220.20    20.89 o
  10   2   1   697.38   595.98    29.99 o
  11   2   1  2211.14  2060.71    56.74 o
  12   2   1  1378.72  1348.82    45.53 o
  13   2   1    21.93    35.13    21.65 <
  14   2   1    83.25    89.39    20.92 o
  15   2   1   266.49   263.00    22.77 o
  16   2   1   129.21   126.48    20.04 o
  17   2   1    31.28     2.68    20.06 <
  18   2   1    60.49    72.07    21.56 o
 -17   3   1    88.55    74.53    26.12 <
 -16   3   1   670.87   813.28    28.06 o
 -15   3   1  1189.69  1319.56    34.92 o
 -14   3   1  1197.36  1095.58    36.60 o
 -13   3   1   554.72   569.73    27.76 o
 -12   3   1  1227.89  1209.57    34.33 o
 -11   3   1  2347.30  2313.25    55.52 o
 -10   3   1  2145.53  1992.22    62.02 o
  -9   3   1     2.34     2.49    24.07 <
  -8   3   1  1517.60  1425.63    54.39 o
  -7   3   1  3875.31  3732.35    78.96 o
  -6   3   1  4666.21  4759.96    81.61 o
  -5   3   1   257.40   219.42    54.35 o
  -4   3   1  1723.16  1696.16    91.83 o
  -3   3   1  7565.48  8203.61   168.72 o
  -2   3   1  1224.71  1179.22    59.79 o
  -1   3   1    16.45    26.82    29.14 <
   0   3   1   854.35   873.27    63.67 o
   1   3   1  2790.94  2990.28   105.88 o
   2   3   1   522.03   492.31    45.57 o
   3   3   1     2.98    18.04    28.85 <
   4   3   1  2251.75  2152.19    91.10 o
   5   3   1   704.57   649.87    53.81 o
   6   3   1   360.41   318.13    28.55 o
   7   3   1   422.96   404.19    30.11 o
   8   3   1   889.59   834.90    45.58 o
   9   3   1  3282.16  3137.21    84.58 o
  10   3   1   138.57   150.21    26.92 o
  11   3   1  1842.02  1878.81    44.99 o
  12   3   1   802.86   771.49    35.40 o
  13   3   1  1270.93  1347.22    40.39 o
  14   3   1    35.72    34.70    21.88 <
  15   3   1   176.93   193.16    20.49 o
  16   3   1   859.86   914.11    29.35 o
  17   3   1   473.14   303.83    31.71 o
 -15   4   1    25.84    22.82    22.49 <
 -14   4   1   676.09   678.03    33.30 o
 -13   4   1  1506.26  1621.49    43.99 o
 -12   4   1   270.05   262.54    26.84 o
 -11   4   1   146.20   155.29    28.09 o
 -10   4   1  3250.88  3247.40    62.57 o
  -9   4   1  4325.58  4273.78    74.61 o
  -8   4   1  2120.28  2042.35    75.23 o
  -7   4   1   605.89   572.08    41.52 o
  -6   4   1  6329.31  6069.06   120.24 o
  -5   4   1  4663.92  4383.44    78.92 o
  -4   4   1  3936.07  4014.23    76.31 o
  -3   4   1   184.78   222.55    29.02 o
  -2   4   1  3861.45  4109.31    90.53 o
  -1   4   1  7877.89  8288.48   123.94 o
   0   4   1  4884.07  5315.13   110.45 o
   1   4   1   151.38   165.06    28.75 o
   2   4   1  1585.74  1641.16    81.32 o
   3   4   1  3686.61  3767.40    99.24 o
   4   4   1  2189.44  2240.48    81.17 o
   5   4   1   217.44   202.72    31.81 o
   6   4   1  3202.16  3038.57    87.60 o
   7   4   1  1080.27  1042.78    60.27 o
   8   4   1    33.12    24.73    32.93 <
   9   4   1    31.96    22.41    26.51 <
  10   4   1  1236.71  1193.50    49.77 o
  11   4   1   688.10   675.65    39.02 o
  12   4   1    76.56   112.42    26.33 o
  13   4   1   336.68   362.99    29.85 o
  14   4   1   982.36  1059.81    33.84 o
  15   4   1   846.61   921.38    29.86 o
 -14   5   1  1124.95  1194.34    48.82 o
 -13   5   1   163.13   167.59    21.04 o
 -12   5   1    49.89    85.37    26.78 o
 -11   5   1  1001.72  1071.27    45.99 o
 -10   5   1   643.00   668.29    38.48 o
  -9   5   1    74.33    62.44    31.89 <
  -8   5   1   177.01   166.61    32.03 o
  -7   5   1   605.80   620.01    41.44 o
  -6   5   1   365.64   365.09    40.17 o
  -5   5   1   303.62   324.25    36.97 o
  -4   5   1  3794.44  4008.22    80.37 o
  -3   5   1  1078.74  1189.67    59.29 o
  -2   5   1     6.69    40.25    27.80 <
  -1   5   1  1142.80  1242.77    55.88 o
   0   5   1  5062.52  5568.03   164.57 o
   1   5   1  4174.63  4460.44   118.02 o
   2   5   1  1970.90  2022.72    87.14 o
   3   5   1  4085.04  4377.62   123.17 o
   4   5   1  7399.31  7845.98   163.84 o
   5   5   1  3753.14  3834.60   118.28 o
   6   5   1  2597.20  2626.73    82.05 o
   7   5   1   375.71   366.38    32.23 o
   8   5   1  4708.86  4643.81    74.96 o
   9   5   1  5491.17  5714.11   100.67 o
  10   5   1  1223.85  1240.73    42.00 o
  11   5   1     3.97    20.36    21.44 <
  12   5   1  1041.33  1117.49    33.11 o
  13   5   1  1687.56  1883.47    38.39 o
 -11   6   1     0.49    13.74    20.86 <
 -10   6   1  1573.07  1526.01    50.04 o
  -9   6   1  3326.19  3404.62    66.62 o
  -8   6   1  1622.65  1579.76    59.45 o
  -7   6   1     3.01    15.95    29.86 <
  -6   6   1  1757.53  1769.94    65.04 o
  -5   6   1  4311.21  4131.93   118.14 o
  -4   6   1  2070.13  2234.38   128.42 o
  -3   6   1   193.20   199.68    30.07 o
  -2   6   1   876.20   894.99    48.06 o
  -1   6   1  8889.24  9219.79   117.19 o
   0   6   1   214.12   219.06    27.11 o
   1   6   1     2.87     2.34    20.86 <
   2   6   1    26.67    42.86    26.52 <
   3   6   1  2674.16  2745.75    97.56 o
   4   6   1   923.75   828.31    59.51 o
   5   6   1    42.86    53.69    33.53 <
   6   6   1   858.79   812.98    46.87 o
   7   6   1   667.92   719.57    53.77 o
   8   6   1   233.62   223.96    32.59 o
   9   6   1   108.45    99.67    26.97 o
  10   6   1   320.66   294.80    31.68 o
  -5   7   1    20.53     3.19    31.49 <
  -4   7   1  1559.68  1578.06    86.52 o
  -3   7   1   897.48   862.09    67.77 o
  -2   7   1   121.34   116.88    39.73 <
  -1   7   1   158.12   179.95    42.45 o
   0   7   1  1009.91   988.78    49.04 o
   1   7   1  1595.50  1530.65    48.24 o
   2   7   1  1396.19  1378.37    47.01 o
   3   7   1  1425.34  1379.81    46.82 o
   4   7   1  1124.02  1030.41    51.13 o
   5   7   1  1210.56  1159.19    75.59 o
 -19   0   2  1539.53  1664.15    55.10 o
 -18   0   2  1668.49  1897.39    69.19 o
 -17   0   2   497.52   511.23    66.57 o
 -16   0   2   335.80   213.31    52.09 o
 -15   0   2  2758.47  2811.68   120.87 o
 -14   0   2  3948.84  3848.33   105.58 o
 -13   0   2  1314.64  1233.20    75.11 o
 -12   0   2   170.98   158.59    32.45 o
 -11   0   2  3211.85  3019.80    86.50 o
 -10   0   2 11419.50 11587.70   150.16 o
  -9   0   2  5208.60  5143.87   237.94 o
  -8   0   2   619.39   579.68    96.28 o
  -7   0   2  4696.49  4691.09   199.20 o
  -6   0   2  9723.07  9623.46   253.95 o
  -5   0   2  9975.19  9640.39   288.09 o
  -4   0   2    91.42    69.36    53.45 <
  -3   0   2   902.40   932.72    79.79 o
  -2   0   2 11151.40 12154.20   253.97 o
  -1   0   2  2612.70  2747.95    62.49 o
   0   0   2   128.60   153.91    37.90 o
   1   0   2  2347.36  2055.57   103.47 o
   2   0   2  6928.55  7133.69   202.47 o
   3   0   2    82.82    98.70    65.47 <
   4   0   2  3127.39  3275.92   193.57 o
   5   0   2 18017.60 18302.70   495.41 o
   6   0   2  1775.91  1536.26   178.83 o
   7   0   2   144.75   144.07    96.11 <
   8   0   2  7191.55  6866.75   377.58 o
   9   0   2 10008.90  9793.19   260.31 o
  10   0   2  5855.86  5797.98   102.52 o
  11   0   2    94.32   127.81    27.70 o
  12   0   2  3458.88  3534.53    84.48 o
  13   0   2  3667.86  3652.57    76.95 o
  14   0   2  3912.66  4083.14    94.21 o
  15   0   2   838.12   919.26    50.42 o
  16   0   2    61.54    55.52    26.46 <
  17   0   2  1675.45  1760.41    55.12 o
  18   0   2  1920.87  2048.10    61.99 o
 -19   1   2    65.67    37.30    21.06 <
 -18   1   2     0.41   -11.48    16.07 <
 -17   1   2   197.80   202.26    25.46 o
 -16   1   2   809.79   862.95    47.02 o
 -15   1   2   164.47   159.55    31.96 o
 -14   1   2   180.85   159.07    49.59 o
 -13   1   2  1605.86  1531.41    51.19 o
 -12   1   2  2046.38  1978.39    47.07 o
 -11   1   2   246.40   225.54    20.08 o
 -10   1   2  2027.91  2029.95    37.48 o
  -9   1   2  1649.22  1469.08    47.43 o
  -8   1   2  7246.44  7347.34   255.01 o
  -7   1   2  1113.74  1080.54    99.63 o
  -6   1   2  4767.78  4892.94   154.33 o
  -5   1   2  8369.08  8804.72   144.02 o
  -4   1   2 11127.30 11526.50   133.27 o
  -3   1   2   851.80   947.22    43.60 o
  -2   1   2  2341.66  2440.48    75.75 o
  -1   1   2 17265.60 17880.50   185.37 o
   0   1   2 16070.90 17478.10   193.67 o
   1   1   2 13427.90 14446.20   100.90 o
   2   1   2 17373.50 17844.80   176.32 o
   3   1   2  8768.17  8650.53   130.30 o
   4   1   2  5855.94  5519.15   191.44 o
   5   1   2  9543.44  9801.36   177.25 o
   6   1   2   955.65   845.24    57.62 o
   7   1   2  5765.62  5466.37   144.18 o
   8   1   2  6562.35  6454.94   140.62 o
   9   1   2   871.54   764.17    39.12 o
  10   1   2    35.23     9.95    20.84 <
  11   1   2  1451.43  1389.63    43.13 o
  12   1   2  1086.45  1049.63    34.35 o
  13   1   2   568.98   572.23    27.20 o
  14   1   2   134.87   139.97    20.14 o
  15   1   2   914.13   953.04    32.86 o
  16   1   2    90.02    84.85    18.75 o
  17   1   2     1.10   -10.14    16.31 <
  18   1   2   162.37   146.57    25.32 o
 -18   2   2   367.62   338.73    26.13 o
 -17   2   2    18.31    22.88    21.95 <
 -16   2   2     0.57     5.44    25.34 <
 -15   2   2   668.29   630.51    46.79 o
 -14   2   2  1530.37  1583.15    43.82 o
 -13   2   2   126.64   145.26    25.76 o
 -12   2   2   167.97   143.40    24.62 o
 -11   2   2  3656.95  4108.52    63.28 o
 -10   2   2  2908.99  2781.81    57.66 o
  -9   2   2    42.90    36.96    16.66 <
  -8   2   2   688.40   620.09    42.41 o
  -7   2   2  7677.69  7695.84   200.92 o
  -6   2   2  2616.34  2393.62   155.87 o
  -5   2   2  3329.04  3437.83   115.86 o
  -4   2   2   168.11   159.28    34.90 o
  -3   2   2 12241.60 13110.00   162.88 o
  -2   2   2 13868.60 14607.60   171.67 o
  -1   2   2  5721.61  6140.54   130.20 o
   0   2   2   995.29  1108.40    53.26 o
   1   2   2  8320.65  9047.20   116.06 o
   2   2   2  6946.50  7240.57   117.94 o
   3   2   2  3365.42  3522.86   103.41 o
   4   2   2   197.07   195.48    48.20 o
   5   2   2  8951.32  9392.89   196.76 o
   6   2   2   742.92   602.50    62.96 o
   7   2   2    76.69    55.74    18.56 o
   8   2   2   748.04   712.82    27.08 o
   9   2   2  2313.31  2195.52    48.57 o
  10   2   2  1352.66  1299.55    40.98 o
  11   2   2   144.87   144.89    26.42 o
  12   2   2   272.61   248.92    23.80 o
  13   2   2  1978.84  2190.99    41.93 o
  14   2   2   287.07   295.27    25.47 o
  15   2   2    22.44    54.29    21.32 <
  16   2   2    89.77    94.29    21.57 o
  17   2   2   856.72   936.93    47.20 o
 -17   3   2   354.65   377.96    32.86 o
 -16   3   2  1176.93  1197.05    33.25 o
 -15   3   2  1234.84  1259.61    46.51 o
 -14   3   2    16.79    17.07    21.56 <
 -13   3   2   111.10   117.45    23.45 o
 -12   3   2   502.74   518.95    28.26 o
 -11   3   2  2144.64  2079.11    54.49 o
 -10   3   2    91.73    86.50    26.23 o
  -9   3   2   126.83   101.89    25.26 o
  -8   3   2   827.82   733.47    40.05 o
  -7   3   2   567.39   534.77    30.01 o
  -6   3   2    25.44    26.74    15.50 <
  -5   3   2   553.26   582.02    39.67 o
  -4   3   2  1422.20  1559.25   105.59 o
  -3   3   2   576.05   714.57    55.94 o
  -2   3   2   873.34   869.22    58.34 o
  -1   3   2   384.22   335.89    49.07 o
   0   3   2  2370.76  2622.42   110.20 o
   1   3   2    24.41    12.57    33.98 <
   2   3   2  2075.46  2274.70    92.45 o
   3   3   2  4136.00  4303.25   130.79 o
   4   3   2  1294.71  1283.62    79.81 o
   5   3   2   104.32    69.30    29.55 <
   6   3   2  1800.71  1641.58    63.72 o
   7   3   2  2790.52  2586.64    69.42 o
   8   3   2  4466.17  4309.02    81.39 o
   9   3   2    55.71    62.34    29.34 <
  10   3   2  3100.07  3036.85    70.14 o
  11   3   2   440.73   434.94    31.04 o
  12   3   2  1771.46  1810.40    53.00 o
  13   3   2   686.86   669.92    32.23 o
  14   3   2   314.64   333.81    22.64 o
  15   3   2   802.55   904.13    30.63 o
  16   3   2   736.98   758.20    31.11 o
 -16   4   2   258.30   755.97    46.79 o
 -15   4   2     0.49    26.30    24.89 <
 -14   4   2     0.08    -3.23    27.02 <
 -13   4   2    45.33    54.05    23.37 <
 -12   4   2   607.09   589.97    35.40 o
 -11   4   2  1175.93  1113.08    39.85 o
 -10   4   2   150.96   174.49    24.32 o
  -9   4   2     4.13     4.41    21.30 <
  -8   4   2   411.73   355.28    35.55 o
  -7   4   2  4026.11  3943.31    88.82 o
  -6   4   2  2274.49  2196.76    67.42 o
  -5   4   2     9.56     6.45    21.19 <
  -4   4   2    29.09    15.62    20.00 <
  -3   4   2  3728.35  3806.89    78.84 o
  -2   4   2  3460.10  3616.77    74.99 o
  -1   4   2  1038.12  1044.33    47.66 o
   0   4   2    16.89     7.94    24.08 <
   1   4   2   595.51   551.22    46.99 o
   2   4   2  2574.23  2511.14    91.28 o
   3   4   2  1855.40  1798.86    80.93 o
   4   4   2   347.76   288.70    40.08 o
   5   4   2    54.19    62.61    27.50 <
   6   4   2  2998.47  2877.81    88.04 o
   7   4   2    13.73    55.51    29.67 <
   8   4   2   409.92   391.52    33.60 o
   9   4   2   167.79   188.31    32.20 o
  10   4   2   286.03   286.63    29.95 o
  11   4   2    32.15    32.31    26.05 <
  12   4   2    21.53    -4.69    23.58 <
  13   4   2    13.83    17.45    22.54 <
  14   4   2   206.43   226.98    20.64 o
  15   4   2     0.35     7.41    22.86 <
 -14   5   2    25.06    12.40    20.07 <
 -13   5   2    75.88    62.03    25.67 <
 -12   5   2   273.19   284.95    26.50 o
 -11   5   2   364.05   410.65    31.19 o
 -10   5   2    34.83    71.58    28.54 <
  -9   5   2    35.99    35.32    25.96 <
  -8   5   2     9.83     5.32    25.69 <
  -7   5   2   350.89   354.64    35.91 o
  -6   5   2   335.98   344.85    34.40 o
  -5   5   2   241.74   233.92    37.78 o
  -4   5   2   108.01   101.19    30.42 o
  -3   5   2   102.88   115.86    29.83 o
  -2   5   2    63.91    73.50    27.74 <
  -1   5   2   161.50   157.28    28.46 o
   0   5   2   112.06   111.57    31.26 o
   1   5   2   325.96   342.87    37.98 o
   2   5   2    44.31    18.24    39.96 <
   3   5   2   597.41   648.59    57.40 o
   4   5   2   723.15   741.53    47.73 o
   5   5   2   589.70   630.90    39.89 o
   6   5   2    91.89    80.33    27.74 <
   7   5   2   559.27   694.35    45.88 o
   8   5   2    11.19    44.36    27.39 <
   9   5   2     0.54    12.75    23.57 <
  10   5   2   428.57   402.27    25.59 o
  11   5   2   239.32   251.97    23.64 o
  12   5   2   477.11   526.53    26.98 o
  13   5   2    55.06    88.46    30.37 <
 -11   6   2   108.18   399.32    47.87 o
 -10   6   2   227.61   227.20    31.60 o
  -9   6   2    16.32     1.34    24.40 <
  -8   6   2    12.73    47.21    33.72 <
  -7   6   2   224.84   223.65    39.35 o
  -6   6   2   236.09   218.21    39.71 o
  -5   6   2   224.36   222.81    40.38 o
  -4   6   2    46.43    39.88    32.16 <
  -3   6   2     1.32    -1.95    23.85 <
  -2   6   2   340.53   383.24    36.43 o
  -1   6   2   179.11   215.32    30.77 o
   0   6   2     0.34   -17.76    25.35 <
   1   6   2     1.65     2.03    25.11 <
   2   6   2   135.38   157.57    30.90 o
   3   6   2    18.83     6.20    31.56 <
   4   6   2    13.99     5.89    31.43 <
   5   6   2    17.82    28.45    31.98 <
   6   6   2     2.10    31.36    27.54 <
   7   6   2    40.88    59.88    32.34 <
   8   6   2    34.89    24.04    25.43 <
   9   6   2     6.53    -4.77    22.76 <
  10   6   2     0.35   143.52    32.15 o
  -5   7   2    65.24    57.10    31.72 <
  -4   7   2     5.89     4.01    30.31 <
  -3   7   2     2.75    31.73    34.15 <
  -2   7   2     8.65    37.94    32.56 <
  -1   7   2   176.78   228.89    43.21 o
   0   7   2    36.91    29.90    21.68 <
   1   7   2    35.28    34.00    22.28 <
   2   7   2   600.42   557.04    38.65 o
   3   7   2  1336.06  1265.79    54.40 o
   4   7   2    13.81    50.36    30.77 <
 -19   1   3   707.25   682.13    38.44 o
 -18   1   3     7.64    -0.91    17.36 <
 -17   1   3     0.72    -4.47    25.78 <
 -16   1   3     0.95    -6.36    35.86 <
 -15   1   3    26.00    24.40    35.31 <
 -14   1   3     9.75    -6.86    30.58 <
 -13   1   3   161.70    86.75    26.72 o
 -12   1   3   257.43   242.01    26.90 o
 -11   1   3   439.53   426.46    24.66 o
 -10   1   3    45.53    64.96    16.92 o
  -9   1   3   142.06   158.64    20.12 o
  -8   1   3   654.42   632.66    37.88 o
  -7   1   3   461.72   452.82    62.36 o
  -6   1   3  2447.45  2487.71   112.69 o
  -5   1   3  2990.74  3044.63    91.29 o
  -4   1   3   437.22   462.24    37.04 o
  -3   1   3  2956.79  3002.62    67.39 o
  -2   1   3  5503.59  5725.44   112.00 o
  -1   1   3  5469.51  5606.47   100.62 o
   0   1   3     1.37     5.59    25.73 <
   1   1   3   606.33   618.72    45.69 o
   2   1   3  6035.10  6213.29   153.36 o
   3   1   3     7.52     4.69    26.33 <
   4   1   3  1881.18  1842.31    59.74 o
   5   1   3   603.66   647.40    45.61 o
   6   1   3  2008.82  1994.52    83.39 o
   7   1   3  1165.82  1084.40    45.92 o
   8   1   3   876.81   776.81    32.15 o
   9   1   3    83.96    75.15    16.74 o
  10   1   3    64.35    56.29    18.11 o
  11   1   3   529.04   511.55    26.67 o
  12   1   3    53.93    42.03    19.02 <
  13   1   3    14.39    30.51    18.19 <
  14   1   3    72.07    64.40    19.38 o
  15   1   3     1.95     7.64    18.39 <
  16   1   3    27.98    30.56    15.56 <
  17   1   3   266.14   244.34    19.34 o
  18   1   3    16.37     5.13    18.00 <
 -18   2   3    15.47   -11.01    19.78 <
 -17   2   3   814.73   835.76    40.45 o
 -16   2   3   824.77   926.05    61.65 o
 -15   2   3  1583.97  1676.07    68.36 o
 -14   2   3   225.37   184.60    29.10 o
 -13   2   3   452.69   454.92    25.54 o
 -12   2   3  3793.97  3752.81    63.37 o
 -11   2   3  2391.55  2321.50    54.12 o
 -10   2   3  2074.86  2064.03    47.37 o
  -9   2   3    18.56    11.05    19.39 <
  -8   2   3  6574.93  6524.55    92.07 o
  -7   2   3  3335.31  3257.10    89.73 o
  -6   2   3  1674.31  1666.99   102.88 o
  -5   2   3  2197.42  2445.30    90.34 o
  -4   2   3  1512.54  1457.54    69.84 o
  -3   2   3  3474.70  3396.00   106.96 o
  -2   2   3  2423.10  2426.90    90.71 o
  -1   2   3   240.52   278.00    42.82 o
   0   2   3   536.68   641.22    46.28 o
   1   2   3   420.51   438.71    42.50 o
   2   2   3   785.27   851.44    64.60 o
   3   2   3   415.17   445.73    49.18 o
   4   2   3    57.52    61.76    33.90 <
   5   2   3   566.85   550.47    64.01 o
   6   2   3  4809.95  4968.54   102.47 o
   7   2   3   230.42   219.80    19.17 o
   8   2   3   251.56   211.74    19.24 o
   9   2   3   274.21   273.11    23.68 o
  10   2   3   709.23   636.02    33.72 o
  11   2   3  2706.74  2593.76    69.83 o
  12   2   3  1622.08  1684.83    46.32 o
  13   2   3     2.28     2.35    20.05 <
  14   2   3   152.07   171.91    24.77 o
  15   2   3  1595.32  1734.52    52.40 o
  16   2   3  1318.29  1444.29    49.17 o
  17   2   3   497.46   520.57    28.78 o
 -17   3   3   172.29   202.19    29.22 o
 -16   3   3   361.37   335.57    38.65 o
 -15   3   3    73.50    58.19    26.61 <
 -14   3   3    20.50    45.53    23.86 <
 -13   3   3   100.36   123.99    26.95 o
 -12   3   3   572.25   550.12    28.83 o
 -11   3   3   548.36   532.45    27.80 o
 -10   3   3   980.00   989.12    41.02 o
  -9   3   3   371.23   339.74    27.41 o
  -8   3   3   114.45   103.89    21.87 o
  -7   3   3  1937.63  1865.08    39.84 o
  -6   3   3  2905.85  2777.32    51.76 o
  -5   3   3  2158.33  2157.33    51.90 o
  -4   3   3  1523.89  1625.80    90.84 o
  -3   3   3  3411.64  3506.22   115.67 o
  -2   3   3  3501.56  3410.87   111.41 o
  -1   3   3 11621.70 13117.40   216.16 o
   0   3   3   132.48   239.60    48.72 o
   1   3   3  3718.08  4083.36   171.14 o
   2   3   3 11038.70 11679.90   294.36 o
   3   3   3  7032.29  7418.91   248.00 o
   4   3   3   948.48   965.05    79.08 o
   5   3   3  1496.12  1469.16    59.26 o
   6   3   3  4761.67  4590.61    91.00 o
   7   3   3  5995.62  5472.91    93.44 o
   8   3   3  1302.47  1258.77    41.41 o
   9   3   3  1846.73  1743.64    50.32 o
  10   3   3   103.74   129.24    23.38 o
  11   3   3  3094.81  3184.25    61.28 o
  12   3   3  1043.61  1060.30    41.92 o
  13   3   3   202.27   188.91    22.16 o
  14   3   3    90.28    95.27    20.47 o
  15   3   3   206.50   201.19    18.23 o
  16   3   3     6.32   -41.04    27.05 <
 -16   4   3   743.80   934.37    55.44 o
 -15   4   3  1357.67  1299.20    47.81 o
 -14   4   3   128.04   152.21    29.87 o
 -13   4   3   112.71   128.77    24.32 o
 -12   4   3  2099.44  2143.31    49.15 o
 -11   4   3  1254.79  1234.12    42.65 o
 -10   4   3   158.35   176.49    25.29 o
  -9   4   3    20.95    15.26    22.12 <
  -8   4   3  2487.73  2427.10    67.60 o
  -7   4   3  2034.34  1926.24    62.13 o
  -6   4   3   534.60   485.27    43.25 o
  -5   4   3   262.18   254.54    27.51 o
  -4   4   3  5819.01  6027.22   103.04 o
  -3   4   3  1986.24  1952.90    65.48 o
  -2   4   3   204.27   214.01    27.67 o
  -1   4   3  2449.98  2574.84    78.77 o
   0   4   3  4665.26  4630.09   100.20 o
   1   4   3  1647.95  1537.95    73.11 o
   2   4   3   327.09   331.96    40.61 o
   3   4   3  1929.76  1999.55    82.78 o
   4   4   3  5505.25  5248.48   103.44 o
   5   4   3  2485.67  2286.89    72.43 o
   6   4   3     0.84   -13.25    24.96 <
   7   4   3    77.92   107.64    25.71 o
   8   4   3  5011.94  4877.86    69.14 o
   9   4   3  2438.06  2447.20    56.34 o
  10   4   3    62.36    78.06    24.79 o
  11   4   3   392.91   367.12    29.11 o
  12   4   3  2687.61  2800.30    58.45 o
  13   4   3   138.48   189.96    23.24 o
  14   4   3   139.31   137.50    19.27 o
 -14   5   3  1719.40  1717.32    54.61 o
 -13   5   3  1410.51  1518.39    52.81 o
 -12   5   3   295.86   276.41    25.25 o
 -11   5   3   274.80   305.75    30.97 o
 -10   5   3  2121.94  2224.71    52.63 o
  -9   5   3  3967.10  3875.05    70.70 o
  -8   5   3   886.11   865.26    41.58 o
  -7   5   3   567.01   550.72    40.90 o
  -6   5   3  2009.46  1958.51    61.98 o
  -5   5   3  4148.38  3944.92    72.85 o
  -4   5   3  1107.35  1108.57    46.82 o
  -3   5   3   237.06   249.15    29.94 o
  -2   5   3  2468.49  2583.17    65.14 o
  -1   5   3  3162.67  3252.92    71.88 o
   0   5   3   373.78   406.40    28.89 o
   1   5   3   520.96   560.47    40.41 o
   2   5   3  1790.26  1821.55    65.57 o
   3   5   3   847.40   891.01    49.58 o
   4   5   3   207.11   217.24    30.07 o
   5   5   3   618.34   629.96    34.54 o
   6   5   3  2106.65  2131.27    63.36 o
   7   5   3   771.58   797.76    39.28 o
   8   5   3    62.45    88.79    30.56 <
   9   5   3  1179.69  1240.19    52.08 o
  10   5   3  1209.85  1283.87    34.71 o
  11   5   3   668.67   715.43    25.90 o
  12   5   3    39.28   101.64    18.27 o
 -10   6   3    37.74    56.83    23.17 <
  -9   6   3   936.46   879.51    53.31 o
  -8   6   3  2254.76  2239.63    68.89 o
  -7   6   3  1112.66  1066.22    52.19 o
  -6   6   3     4.54    -1.12    28.77 <
  -5   6   3  2081.03  2124.80    68.98 o
  -4   6   3  4222.26  4532.96   117.27 o
  -3   6   3  2042.75  2051.52    66.63 o
  -2   6   3   143.17   160.03    29.86 o
  -1   6   3   873.61   907.40    47.63 o
   0   6   3  3969.24  4095.11    90.60 o
   1   6   3  4534.62  4846.70   124.41 o
   2   6   3   592.79   619.49    43.58 o
   3   6   3   793.32   829.55    47.55 o
   4   6   3  4130.88  4309.95    97.53 o
   5   6   3  2131.61  2084.31    70.38 o
   6   6   3   270.93   321.48    33.36 o
   7   6   3   296.98   275.04    32.43 o
   8   6   3  1195.49  1191.17    49.86 o
   9   6   3  1275.06  1218.35    45.19 o
  -4   7   3   270.89   304.07    46.02 o
  -3   7   3   264.50   269.73    42.58 o
  -2   7   3   865.67   896.74    65.60 o
  -1   7   3   757.41   816.05    62.74 o
   0   7   3   114.27   152.88    26.44 o
   1   7   3   982.99   941.03    46.58 o
   2   7   3   681.67   658.35    40.25 o
   3   7   3   471.02   412.14    46.74 o
 -19   0   4     4.71    -9.97    19.67 <
 -18   0   4   749.43   817.25    67.54 o
 -17   0   4   194.96   195.87    51.74 o
 -16   0   4   257.26   208.20    56.82 o
 -15   0   4   827.90   815.99    80.36 o
 -14   0   4  4929.70  5216.94   141.47 o
 -13   0   4  3267.17  3241.34   116.85 o
 -12   0   4  1485.09  1402.05    68.98 o
 -11   0   4    24.26    16.47    30.52 <
 -10   0   4  4585.78  4545.86   101.94 o
  -9   0   4  8915.33  8777.78   128.27 o
  -8   0   4  6267.27  5978.73   242.61 o
  -7   0   4    34.68    31.46    57.18 <
  -6   0   4  6233.98  6198.43   271.40 o
  -5   0   4 19930.50 20456.40   445.83 o
  -4   0   4  5283.99  4978.72   249.16 o
  -3   0   4 10571.50 11491.00   352.21 o
  -2   0   4  4505.52  4771.26   155.01 o
  -1   0   4 32694.10 35182.90   297.45 o
   0   0   4 12678.80 12966.70   182.18 o
   1   0   4  4175.25  4180.90   154.89 o
   2   0   4  1380.77  1314.28   102.51 o
   3   0   4 10955.20 10789.40   352.20 o
   4   0   4  4199.13  4300.12   236.64 o
   5   0   4  1013.04   931.13   128.95 o
   6   0   4   211.02   150.89    73.23 <
   7   0   4   354.51   325.49    80.91 o
   8   0   4  2076.51  1951.44    63.64 o
   9   0   4   122.49    96.04    28.74 o
  10   0   4   937.05   844.80    53.46 o
  11   0   4   455.49   419.52    39.53 o
  12   0   4   131.31   141.09    33.65 o
  13   0   4   355.38   425.59    35.62 o
  14   0   4   791.97   851.50    42.08 o
  15   0   4  1035.59  1051.66    42.46 o
  16   0   4     0.19    -1.22    22.20 <
  17   0   4   397.25   421.42    27.69 o
 -19   1   4   298.01   336.29    29.18 o
 -18   1   4  2704.57  2874.67    66.24 o
 -17   1   4     9.69    -1.31    26.89 <
 -16   1   4   132.99   160.22    40.24 o
 -15   1   4   815.40   905.56    49.53 o
 -14   1   4  1211.15  1316.34    56.55 o
 -13   1   4   414.60   326.57    33.16 o
 -12   1   4     6.42     9.27    23.27 <
 -11   1   4  2728.84  2725.29    49.02 o
 -10   1   4  1544.01  1636.14    35.94 o
  -9   1   4    47.45    45.05    14.98 o
  -8   1   4  2355.74  2409.64    63.10 o
  -7   1   4   957.58   764.84    74.42 o
  -6   1   4  3426.05  3559.60   135.58 o
  -5   1   4    46.93    41.11    30.64 <
  -4   1   4  8458.35  8632.60   116.98 o
  -3   1   4  6577.31  6478.14   103.12 o
  -2   1   4  2939.68  3022.19   102.73 o
  -1   1   4  1267.58  1324.65    60.15 o
   0   1   4  6565.87  6942.70   141.83 o
   1   1   4 14575.40 15283.00   262.28 o
   2   1   4  5142.31  5236.75   162.40 o
   3   1   4   551.03   497.29    60.65 o
   4   1   4  4537.24  4456.32   147.87 o
   5   1   4 13412.10 13966.70   274.42 o
   6   1   4  6421.71  6359.63   109.17 o
   7   1   4   393.90   441.75    22.31 o
   8   1   4  2683.56  2502.07    40.49 o
   9   1   4  5662.17  5451.61    57.88 o
  10   1   4  2874.66  2773.23    52.22 o
  11   1   4   119.43   112.15    22.55 o
  12   1   4  1377.86  1361.73    33.58 o
  13   1   4  2434.34  2570.20    49.40 o
  14   1   4  1446.86  1489.20    41.25 o
  15   1   4     0.59    10.48    16.34 <
  16   1   4   142.77   166.61    17.02 o
  17   1   4   260.52   288.04    24.93 o
 -18   2   4   143.65   157.32    27.67 o
 -17   2   4   918.36   956.88    51.85 o
 -16   2   4   677.91   783.26    54.46 o
 -15   2   4    58.88    54.65    29.71 <
 -14   2   4   722.07   748.08    34.13 o
 -13   2   4  1998.44  2069.70    43.88 o
 -12   2   4  1661.85  1664.43    50.11 o
 -11   2   4    82.20    85.84    24.08 o
 -10   2   4    51.21    30.50    22.91 <
  -9   2   4  4390.02  4386.60    67.95 o
  -8   2   4  4988.85  5007.10    61.50 o
  -7   2   4   531.85   543.47    40.87 o
  -6   2   4   915.34   832.92    53.06 o
  -5   2   4  5852.90  5810.64   140.54 o
  -4   2   4  1475.65  1370.66    78.84 o
  -3   2   4   390.41   450.13    52.61 o
  -2   2   4  1449.35  1343.87    86.70 o
  -1   2   4  3041.33  2938.04   106.60 o
   0   2   4   244.89   142.10    45.11 o
   1   2   4   443.98   521.28    81.30 o
   2   2   4  2310.05  2465.93   156.42 o
   3   2   4  6551.11  6820.76   267.07 o
   4   2   4   314.42   142.54    40.77 o
   5   2   4    96.57    75.71    33.94 <
   6   2   4  1520.93  1386.28    34.88 o
   7   2   4  7454.51  7302.42    77.02 o
   8   2   4  1291.94  1204.24    34.55 o
   9   2   4   307.19   284.06    24.61 o
  10   2   4  1688.18  1673.16    43.10 o
  11   2   4  3368.83  3424.62    56.27 o
  12   2   4   223.29   168.30    27.18 o
  13   2   4     8.76     7.16    21.30 <
  14   2   4    43.19    29.93    25.13 <
  15   2   4  2226.89  2480.18    66.09 o
  16   2   4   333.41   363.98    24.79 o
 -17   3   4    51.25    43.80    20.96 <
 -16   3   4   581.50   784.87    65.90 o
 -15   3   4   413.80   443.85    32.66 o
 -14   3   4   192.94   191.90    25.65 o
 -13   3   4     0.65   -39.35    24.42 <
 -12   3   4  1968.59  1892.11    42.22 o
 -11   3   4  2789.58  2764.57    49.96 o
 -10   3   4  1140.34  1161.77    45.49 o
  -9   3   4    37.22    26.09    21.99 <
  -8   3   4  1772.52  1676.20    41.89 o
  -7   3   4  3763.96  3613.46    59.15 o
  -6   3   4  3904.11  3733.02    62.18 o
  -5   3   4    77.71    62.48    16.31 o
  -4   3   4   487.48   447.28    27.06 o
  -3   3   4  3870.52  3857.82    88.11 o
  -2   3   4  8811.66  9478.79   152.96 o
  -1   3   4   163.65   129.17    33.95 o
   0   3   4   947.32  1031.41    71.56 o
   1   3   4  2026.45  2058.32   107.93 o
   2   3   4  2761.22  2763.92   156.14 o
   3   3   4   501.05   432.88    50.55 o
   4   3   4   176.73   187.67    30.76 o
   5   3   4  1169.15  1047.15    46.61 o
   6   3   4  1012.41  1004.47    42.67 o
   7   3   4    11.94    25.69    21.95 <
   8   3   4   385.27   365.87    29.76 o
   9   3   4    64.77    60.11    20.36 <
  10   3   4   983.52  1001.76    39.49 o
  11   3   4    36.51     6.92    24.95 <
  12   3   4  1100.97  1144.70    42.24 o
  13   3   4    72.52    75.52    20.81 o
  14   3   4     3.72     0.64    17.96 <
  15   3   4   133.87   123.37    19.20 o
 -16   4   4   559.19   875.12    54.20 o
 -15   4   4   347.18   239.74    43.20 o
 -14   4   4    36.29    75.71    27.32 <
 -13   4   4   227.43   161.76    35.32 o
 -12   4   4    35.05    89.94    31.29 <
 -11   4   4   397.03   332.76    30.40 o
 -10   4   4    31.06    23.29    23.90 <
  -9   4   4    74.13    47.63    22.39 <
  -8   4   4    50.67    51.31    21.39 <
  -7   4   4    10.56    13.94    26.82 <
  -6   4   4     2.03     8.84    22.83 <
  -5   4   4    60.23    69.89    21.36 o
  -4   4   4     6.02     9.13    23.40 <
  -3   4   4   345.18   368.83    33.00 o
  -2   4   4   728.76   820.28    41.95 o
  -1   4   4   111.61   112.10    28.26 o
   0   4   4   126.89   197.00    56.11 o
   1   4   4   147.83   138.31    36.50 o
   2   4   4  3533.45  3601.72   107.81 o
   3   4   4   712.57   663.11    54.73 o
   4   4   4   165.57   156.72    29.28 o
   5   4   4   450.24   357.77    34.84 o
   6   4   4   835.28   788.36    33.76 o
   7   4   4  1270.20  1234.90    43.26 o
   8   4   4  1118.31  1078.43    38.40 o
   9   4   4     7.77     2.79    24.05 <
  10   4   4   947.63   925.62    38.97 o
  11   4   4   880.09   935.03    40.11 o
  12   4   4   163.61   162.32    24.93 o
  13   4   4   827.78   673.28    29.36 o
  14   4   4   421.79   258.49    32.17 o
 -13   5   4    76.44    91.27    22.76 o
 -12   5   4     2.04    32.43    26.82 <
 -11   5   4     3.52    60.74    29.86 <
 -10   5   4   114.56   144.26    26.21 o
  -9   5   4   233.34   200.46    27.24 o
  -8   5   4     6.40    28.98    27.04 <
  -7   5   4   437.85   404.92    31.07 o
  -6   5   4   252.04   241.19    27.48 o
  -5   5   4   192.60   177.95    30.30 o
  -4   5   4   214.65   194.89    23.99 o
  -3   5   4   289.42   268.39    27.65 o
  -2   5   4   519.41   543.38    32.69 o
  -1   5   4     1.00     6.07    23.02 <
   0   5   4    27.50    25.27    26.33 <
   1   5   4    52.62    34.32    23.65 <
   2   5   4   273.77   241.40    33.65 o
   3   5   4   739.91   762.89    42.33 o
   4   5   4   108.10   113.21    30.85 o
   5   5   4   191.68   214.07    29.07 o
   6   5   4    32.58    40.73    19.58 <
   7   5   4   165.58   192.60    22.35 o
   8   5   4     8.46    94.07    20.15 o
   9   5   4   139.29   180.37    22.28 o
  10   5   4     2.19    15.22    20.33 <
  11   5   4     6.75   -17.15    20.06 <
  12   5   4    26.03   -18.14    28.80 <
 -10   6   4     2.67   144.02    48.35 <
  -9   6   4    14.89    48.84    28.69 <
  -8   6   4     1.86    -0.85    23.21 <
  -7   6   4     5.03    10.40    24.75 <
  -6   6   4     0.28     4.42    24.34 <
  -5   6   4    12.94    24.42    26.15 <
  -4   6   4    34.43    76.87    28.13 <
  -3   6   4    11.88    40.21    25.49 <
  -2   6   4   247.63   250.68    32.42 o
  -1   6   4    47.30    47.60    23.70 <
   0   6   4     0.07    18.98    24.50 <
   1   6   4    43.05    45.50    25.49 <
   2   6   4   235.08   222.40    28.92 o
   3   6   4   232.67   217.24    32.40 o
   4   6   4    46.38    52.33    21.68 <
   5   6   4     6.39    -2.15    22.69 <
   6   6   4   183.60   159.30    25.68 o
   7   6   4   166.13   155.70    23.55 o
   8   6   4   121.88   123.46    25.13 o
  -3   7   4   967.14   977.60    63.68 o
  -2   7   4  1286.22  1372.47    74.11 o
  -1   7   4   160.99   146.66    35.28 o
   0   7   4     7.08     7.92    27.08 <
   1   7   4   527.84   540.11    35.57 o
 -18   1   5   144.61   145.36    24.23 o
 -17   1   5    47.97    22.07    25.55 <
 -16   1   5  1001.39  1077.79    61.02 o
 -15   1   5   818.61   843.75    42.58 o
 -14   1   5    31.86    -2.85    33.23 <
 -13   1   5     8.26   -19.38    30.54 <
 -12   1   5   799.94   760.55    35.49 o
 -11   1   5  3107.51  3170.30    55.32 o
 -10   1   5   104.07    85.78    19.19 o
  -9   1   5   269.61   265.98    19.61 o
  -8   1   5   221.74   192.48    20.48 o
  -7   1   5  1210.12  1210.90    67.67 o
  -6   1   5     7.49    58.33    44.44 <
  -5   1   5   660.59   639.06    51.73 o
  -4   1   5   433.24   441.28    45.01 o
  -3   1   5     0.31    25.77    29.79 <
  -2   1   5    69.88    55.58    30.40 <
  -1   1   5     0.14     2.80    33.33 <
   0   1   5   518.63   625.75    47.07 o
   1   1   5     2.52    14.00    42.28 <
   2   1   5   337.37   359.66    60.70 o
   3   1   5  1447.27  1481.85    95.63 o
   4   1   5  1456.26  1543.60    66.72 o
   5   1   5   747.11   782.18    53.09 o
   6   1   5   659.00   632.79    23.56 o
   7   1   5  1139.86  1058.64    27.78 o
   8   1   5   782.62   709.29    27.20 o
   9   1   5     0.04   -16.47    19.12 <
  10   1   5   278.71   233.15    24.53 o
  11   1   5   346.53   289.97    24.60 o
  12   1   5   721.79   669.80    30.03 o
  13   1   5   197.53   206.91    24.20 o
  14   1   5    62.00    66.96    19.50 o
  15   1   5     5.66    29.66    15.25 <
  16   1   5  1063.33  1094.67    30.53 o
 -18   2   5     0.18   -44.91    24.45 <
 -17   2   5    40.41    60.78    29.42 <
 -16   2   5     9.10    44.43    33.07 <
 -15   2   5    19.37    -0.06    20.93 <
 -14   2   5    96.70    76.27    21.10 o
 -13   2   5   100.59    63.18    26.61 <
 -12   2   5   251.60   257.22    28.38 o
 -11   2   5   759.46   743.67    42.90 o
 -10   2   5   584.02   603.80    36.89 o
  -9   2   5    21.77     5.85    20.08 <
  -8   2   5   412.67   375.98    27.20 o
  -7   2   5  3762.35  3543.07    59.02 o
  -6   2   5  2617.32  2615.05    52.80 o
  -5   2   5   916.11   873.73    48.20 o
  -4   2   5  1070.00  1028.72    61.38 o
  -3   2   5  5708.56  5860.12   158.40 o
  -2   2   5  6501.72  6725.68   168.82 o
  -1   2   5  2700.34  2811.05   111.16 o
   0   2   5     0.78    20.26    43.03 <
   1   2   5  7473.95  7720.22   279.63 o
   2   2   5  3670.08  3530.03   202.40 o
   3   2   5  3105.63  3046.03   108.84 o
   4   2   5  1035.84  1053.31    70.55 o
   5   2   5  1042.83   962.60    30.63 o
   6   2   5  2768.02  2755.04    42.94 o
   7   2   5  2886.78  2802.52    48.66 o
   8   2   5   275.90   252.65    22.42 o
   9   2   5     5.17   -11.39    23.10 <
  10   2   5   530.73   504.68    29.42 o
  11   2   5    88.99    64.95    22.87 <
  12   2   5   684.52   664.89    39.31 o
  13   2   5    74.86    88.11    26.37 o
  14   2   5     6.53     9.78    24.01 <
  15   2   5   158.24   142.77    23.76 o
  16   2   5    14.13    25.32    17.48 <
 -17   3   5   584.85   613.52    48.91 o
 -16   3   5  1186.53  1347.37    75.79 o
 -15   3   5   634.61   640.23    35.16 o
 -14   3   5    51.39    63.08    20.55 o
 -13   3   5  1127.41  1101.34    32.91 o
 -12   3   5  2013.51  2027.05    43.11 o
 -11   3   5  1520.98  1462.75    42.29 o
 -10   3   5    16.95     1.39    22.77 <
  -9   3   5   404.79   389.12    29.86 o
  -8   3   5  2570.93  2558.22    50.92 o
  -7   3   5  2523.47  2414.59    51.04 o
  -6   3   5   422.18   392.35    25.97 o
  -5   3   5   920.47   948.57    31.24 o
  -4   3   5  2604.11  2486.70    49.14 o
  -3   3   5  2637.89  2730.99    59.21 o
  -2   3   5    15.30    35.02    17.81 <
  -1   3   5  1192.90  1196.11    34.75 o
   0   3   5   842.39   750.85    34.51 o
   1   3   5   809.96   822.43    35.72 o
   2   3   5   203.46   153.97    33.50 o
   3   3   5  1050.07   944.92    40.16 o
   4   3   5  1695.77  1496.90    50.69 o
   5   3   5    10.55    32.47    22.88 <
   6   3   5   243.45   277.28    26.82 o
   7   3   5  2533.91  2480.16    52.61 o
   8   3   5   916.43   973.56    32.45 o
   9   3   5   519.32   508.49    31.70 o
  10   3   5   275.10   295.65    26.86 o
  11   3   5  3748.86  3672.44    66.64 o
  12   3   5   839.36   777.62    42.56 o
  13   3   5   271.80   232.78    25.02 o
  14   3   5   189.85   158.07    20.85 o
  15   3   5   470.96   486.21    37.83 o
 -15   4   5   424.89   468.57    41.59 o
 -14   4   5  1170.67  1221.98    44.21 o
 -13   4   5   582.21   546.64    39.92 o
 -12   4   5     1.00   110.31    31.23 o
 -11   4   5   573.73   625.42    40.07 o
 -10   4   5  2998.69  2972.01    69.53 o
  -9   4   5  2606.19  2583.46    50.96 o
  -8   4   5   154.70   156.38    23.71 o
  -7   4   5  2129.71  2125.08    46.22 o
  -6   4   5  2703.73  2605.75    60.59 o
  -5   4   5  1955.82  1861.22    54.46 o
  -4   4   5    18.29    33.40    20.10 <
  -3   4   5  1441.74  1393.66    46.52 o
  -2   4   5  3561.42  3413.43    68.67 o
  -1   4   5  1257.77  1233.95    46.55 o
   0   4   5   311.42   380.09    38.26 o
   1   4   5  2489.52  2577.96    91.96 o
   2   4   5  2850.15  2915.35   100.09 o
   3   4   5   655.39   639.46    49.87 o
   4   4   5    23.99     2.03    28.81 <
   5   4   5  2244.45  2169.71    48.06 o
   6   4   5  1789.33  1784.88    41.21 o
   7   4   5   351.86   412.66    26.20 o
   8   4   5   469.12   456.98    29.72 o
   9   4   5  1229.84  1213.06    40.01 o
  10   4   5  1640.06  1517.19    49.65 o
  11   4   5     4.34   -52.01    25.97 <
  12   4   5     8.26    31.12    24.54 <
  13   4   5   551.09   592.46    36.61 o
 -13   5   5   144.39    91.92    25.70 o
 -12   5   5  1702.45  1827.62    47.24 o
 -11   5   5    66.91    60.95    25.00 <
 -10   5   5   768.91   800.84    33.40 o
  -9   5   5  1400.30  1404.91    43.71 o
  -8   5   5  1958.68  2059.48    47.27 o
  -7   5   5   909.94   861.09    35.20 o
  -6   5   5   606.90   633.12    34.10 o
  -5   5   5  5247.80  5222.73    74.19 o
  -4   5   5  4379.74  4391.59    64.09 o
  -3   5   5  1809.41  1866.06    45.11 o
  -2   5   5   383.62   420.71    31.49 o
  -1   5   5  3594.58  3887.29    80.62 o
   0   5   5  7693.68  8105.80   101.41 o
   1   5   5  3967.54  4113.02    74.09 o
   2   5   5   185.71   172.38    24.40 o
   3   5   5  1371.91  1441.95    45.04 o
   4   5   5  6452.19  6308.64    90.64 o
   5   5   5  3329.13  3303.00    66.77 o
   6   5   5     0.67    57.34    20.76 <
   7   5   5   541.79   516.69    29.82 o
   8   5   5  1871.90  1789.90    51.81 o
   9   5   5  1195.47  1062.29    37.18 o
  10   5   5   211.19   193.97    26.69 o
  11   5   5   208.38   217.31    27.21 o
  -9   6   5  2088.19  2165.59    58.28 o
  -8   6   5   548.16   554.87    33.19 o
  -7   6   5    55.04    45.16    23.86 <
  -6   6   5   916.56   903.25    44.84 o
  -5   6   5   499.54   600.35    37.34 o
  -4   6   5   759.41   761.53    37.02 o
  -3   6   5   318.80   351.62    35.64 o
  -2   6   5  1494.21  1577.87    50.04 o
  -1   6   5    27.00    34.46    24.87 <
   0   6   5   106.36   120.52    24.19 o
   1   6   5   835.62   865.09    36.20 o
   2   6   5   783.25   781.78    42.12 o
   3   6   5     1.26    34.93    21.23 <
   4   6   5   634.96   625.01    29.46 o
   5   6   5  1955.68  1928.34    47.43 o
   6   6   5   742.82   738.74    36.88 o
   7   6   5   462.50   418.71    41.14 o
 -18   0   6   604.73   605.84    55.78 o
 -17   0   6   708.22   717.32    68.71 o
 -16   0   6  3332.11  3430.51   123.69 o
 -15   0   6   262.23   248.86    50.52 o
 -14   0   6    39.61    28.55    35.76 <
 -13   0   6  1011.11  1029.64    60.15 o
 -12   0   6  1368.90  1420.74    57.94 o
 -11   0   6  1760.83  1877.15    78.32 o
 -10   0   6  1728.06  1739.65    69.50 o
  -9   0   6   223.81   218.59    32.59 o
  -8   0   6  1672.79  1530.21    50.96 o
  -7   0   6  3629.90  3662.11   102.57 o
  -6   0   6   151.83   114.56    70.94 <
  -5   0   6    13.89    59.00    58.03 <
  -4   0   6  6552.15  6515.58   339.66 o
  -3   0   6  8822.39  9770.30   390.84 o
  -2   0   6  1515.52  1896.37   175.90 o
  -1   0   6  1211.52  1037.51   103.66 o
   0   0   6  6289.84  6423.30   230.03 o
   1   0   6  5141.89  5145.12   212.10 o
   2   0   6   386.27   309.33    75.67 o
   3   0   6  2815.11  2697.30   175.20 o
   4   0   6 11087.40 10574.30   119.15 o
   5   0   6  5610.59  5048.39    87.35 o
   6   0   6  3013.37  2890.94    69.41 o
   7   0   6  1565.71  1543.97    62.66 o
   8   0   6 12799.40 13316.20   167.87 o
   9   0   6  2402.70  2300.74    92.43 o
  10   0   6  2107.22  2251.87    75.76 o
  11   0   6    75.38    99.84    39.70 <
  12   0   6  2250.99  2411.43    90.36 o
  13   0   6  2443.25  2652.50    64.27 o
  14   0   6   725.67   722.93    36.14 o
  15   0   6    32.10    35.70    20.28 <
  16   0   6   303.80   278.15    26.75 o
 -18   1   6   703.14   730.55    34.49 o
 -17   1   6   393.28   411.33    32.72 o
 -16   1   6   359.87   339.14    37.31 o
 -15   1   6   210.75   202.67    38.87 o
 -14   1   6  1350.66  1395.79    52.63 o
 -13   1   6  6868.38  6980.13   104.33 o
 -12   1   6    79.31   108.46    28.19 o
 -11   1   6   627.73   597.46    30.75 o
 -10   1   6  2298.71  2188.46    48.53 o
  -9   1   6  7254.12  6909.62    74.23 o
  -8   1   6  3077.95  2987.93    47.96 o
  -7   1   6   105.71   108.02    17.86 o
  -6   1   6  8387.42  8490.86    76.41 o
  -5   1   6  6859.48  6443.21    96.83 o
  -4   1   6  4490.94  4573.75    80.32 o
  -3   1   6    80.97    77.25    36.68 <
  -2   1   6  2388.47  2292.43    83.29 o
  -1   1   6 12098.90 13026.30   217.15 o
   0   1   6  4815.75  5214.52   140.13 o
   1   1   6   990.71  1062.14    59.99 o
   2   1   6  1034.71  1053.15    56.23 o
   3   1   6  5265.15  5559.95   102.93 o
   4   1   6  2133.00  2068.32    33.96 o
   5   1   6   983.76   995.97    27.64 o
   6   1   6   727.28   634.08    27.24 o
   7   1   6  2067.44  2067.40    46.19 o
   8   1   6   262.50   225.41    24.52 o
   9   1   6   218.98   240.62    31.03 o
  10   1   6  1807.41  1843.07    41.54 o
  11   1   6  1298.48  1401.37    42.56 o
  12   1   6    39.56    57.09    21.43 <
  13   1   6   311.70   334.76    26.36 o
  14   1   6   930.01  1002.97    29.58 o
  15   1   6   398.97   389.96    19.04 o
  16   1   6   239.62   221.91    24.57 o
 -18   2   6   242.86   150.57    31.31 o
 -17   2   6     4.11    17.27    25.53 <
 -16   2   6   698.03   721.76    48.43 o
 -15   2   6  1027.96  1115.88    35.67 o
 -14   2   6   395.23   400.65    34.40 o
 -13   2   6    15.34     2.87    27.92 <
 -12   2   6   965.35   941.60    45.33 o
 -11   2   6  1982.81  1988.62    50.36 o
 -10   2   6  1775.63  1670.36    45.91 o
  -9   2   6  1287.83  1261.28    38.82 o
  -8   2   6  1908.85  1793.55    44.97 o
  -7   2   6  1318.60  1237.06    32.76 o
  -6   2   6  1415.67  1294.81    33.77 o
  -5   2   6   122.70   116.35    17.24 o
  -4   2   6  3144.12  3143.18    52.04 o
  -3   2   6  5227.89  5171.42    68.22 o
  -2   2   6  1513.61  1477.94    38.37 o
  -1   2   6   371.31   360.53    27.15 o
   0   2   6  4811.14  4947.29    78.51 o
   1   2   6  4410.55  4265.71    79.40 o
   2   2   6  1078.59  1073.72    54.79 o
   3   2   6   216.85   157.35    23.61 o
   4   2   6  4285.26  4273.75    86.67 o
   5   2   6  1823.60  1675.42    45.13 o
   6   2   6   517.61   526.77    30.30 o
   7   2   6   162.01   159.98    23.24 o
   8   2   6  1666.56  1575.13    52.45 o
   9   2   6   968.79   909.22    39.42 o
  10   2   6   307.94   303.77    36.57 o
  11   2   6   121.23   157.21    26.75 o
  12   2   6   753.24   757.35    32.31 o
  13   2   6  1488.12  1603.09    48.47 o
  14   2   6     4.47     8.54    24.21 <
  15   2   6   434.71   414.55    24.01 o
 -16   3   6   194.38   202.48    32.78 o
 -15   3   6    97.80   109.67    27.90 o
 -14   3   6     9.56    18.99    18.41 <
 -13   3   6   103.62   131.76    21.07 o
 -12   3   6    61.17   119.13    23.19 o
 -11   3   6    50.23    95.07    26.47 o
 -10   3   6    78.48   151.89    26.58 o
  -9   3   6   249.01   218.26    22.27 o
  -8   3   6     6.13     5.72    21.80 <
  -7   3   6   361.67   349.58    27.29 o
  -6   3   6  2464.32  2522.84    52.20 o
  -5   3   6  2087.52  2041.83    46.27 o
  -4   3   6   210.52   211.00    18.40 o
  -3   3   6  1469.83  1598.12    35.10 o
  -2   3   6  3393.01  3336.08    51.70 o
  -1   3   6  2951.70  2868.14    45.93 o
   0   3   6   472.61   453.42    22.78 o
   1   3   6   931.49   926.94    39.90 o
   2   3   6  3632.34  3341.91   107.82 o
   3   3   6  4456.77  4263.14    86.21 o
   4   3   6   879.10   794.22    43.54 o
   5   3   6   121.92   116.16    28.30 o
   6   3   6  1801.61  1835.14    60.50 o
   7   3   6  3409.24  3373.55    57.91 o
   8   3   6   971.28   885.78    36.46 o
   9   3   6    64.60     8.87    27.04 <
  10   3   6   703.96   652.45    33.94 o
  11   3   6   649.27   569.59    38.85 o
  12   3   6   392.08   393.74    31.10 o
  13   3   6     6.70    27.94    18.95 <
  14   3   6    37.19    96.21    27.75 o
 -15   4   6   559.84   559.08    46.11 o
 -14   4   6    29.10    20.92    22.00 <
 -13   4   6    96.45    89.94    25.39 o
 -12   4   6   887.58   982.76    34.62 o
 -11   4   6  1234.11  1175.45    58.94 o
 -10   4   6   730.49   675.85    37.49 o
  -9   4   6   293.66   323.80    32.24 o
  -8   4   6  1987.66  2023.87    55.07 o
  -7   4   6   945.32   895.62    32.27 o
  -6   4   6  1215.59  1207.58    37.03 o
  -5   4   6   551.00   548.94    29.20 o
  -4   4   6   262.41   245.79    22.48 o
  -3   4   6   645.96   594.97    28.11 o
  -2   4   6   725.32   670.48    37.50 o
  -1   4   6   221.11   231.50    27.12 o
   0   4   6    11.94   -11.47    27.34 <
   1   4   6     0.87   -20.61    28.20 <
   2   4   6    41.97    49.61    26.29 <
   3   4   6   328.53   282.62    30.09 o
   4   4   6   103.65   153.39    35.08 o
   5   4   6    56.42    76.45    24.78 o
   6   4   6   123.12   120.65    24.13 o
   7   4   6    93.75    72.34    25.54 <
   8   4   6   107.69    90.15    27.60 o
   9   4   6    45.25    51.09    24.84 <
  10   4   6   172.21   122.63    23.26 o
  11   4   6    96.69   102.48    28.82 o
  12   4   6   584.85   508.45    26.37 o
 -12   5   6   248.54   222.12    25.79 o
 -11   5   6   494.36   502.10    26.96 o
 -10   5   6     4.72    14.84    25.19 <
  -9   5   6    25.06    41.70    26.16 <
  -8   5   6    59.97    56.90    22.19 <
  -7   5   6   170.03   133.58    23.53 o
  -6   5   6    25.04    35.00    21.75 <
  -5   5   6     7.17    15.08    19.67 <
  -4   5   6     1.43     5.67    20.56 <
  -3   5   6     5.63    32.03    18.99 <
  -2   5   6    60.91    68.79    21.64 o
  -1   5   6     3.72    13.34    21.88 <
   0   5   6    47.02    37.52    22.66 <
   1   5   6    61.02    77.04    22.02 o
   2   5   6   535.42   535.57    30.96 o
   3   5   6    34.32    25.56    22.63 <
   4   5   6   101.09    84.98    23.73 o
   5   5   6     3.93    34.01    28.30 <
   6   5   6    61.46    36.30    23.29 <
   7   5   6   169.21   161.89    24.49 o
   8   5   6    30.33    47.75    23.52 <
   9   5   6     3.04    -9.20    20.50 <
  10   5   6     1.54    42.30    32.58 <
  -9   6   6    22.89    29.83    30.83 <
  -8   6   6    51.18    84.48    31.41 <
  -7   6   6   469.15   420.93    32.57 o
  -6   6   6    99.30   118.02    23.04 o
  -5   6   6    17.18    21.26    23.52 <
  -4   6   6    14.46    21.82    22.56 <
  -3   6   6   230.45   258.03    29.11 o
  -2   6   6    83.75    89.05    26.55 o
  -1   6   6   108.39   109.55    21.17 o
   0   6   6     0.09    15.27    21.40 <
   1   6   6    24.82    40.18    19.63 <
   2   6   6    32.99    49.16    19.05 <
   3   6   6     9.33    14.42    18.78 <
   4   6   6     5.16    17.95    16.17 <
   5   6   6    16.75    15.56    18.87 <
 -18   1   7     4.83    13.17    20.33 <
 -17   1   7    32.85    14.21    20.35 <
 -16   1   7   169.54   159.57    26.34 o
 -15   1   7     0.47     7.72    27.81 <
 -14   1   7    16.29    60.62    27.26 <
 -13   1   7    38.91    43.01    24.98 <
 -12   1   7  2672.05  2746.11    50.33 o
 -11   1   7   205.16   186.71    22.35 o
 -10   1   7    13.04    19.29    21.24 <
  -9   1   7     3.45    31.76    21.21 <
  -8   1   7  1794.03  1670.25    44.26 o
  -7   1   7  1966.71  1827.81    38.07 o
  -6   1   7  2448.23  2336.47    37.93 o
  -5   1   7   259.09   274.96    19.19 o
  -4   1   7   296.86   292.80    19.75 o
  -3   1   7  3784.08  3964.52    57.91 o
  -2   1   7  3062.07  2956.59    51.06 o
  -1   1   7  2767.65  3053.31    56.30 o
   0   1   7    77.47   107.03    20.86 o
   1   1   7  1292.41  1349.86    36.80 o
   2   1   7   413.50   423.23    22.08 o
   3   1   7  1426.03  1467.62    33.77 o
   4   1   7   630.37   645.88    27.31 o
   5   1   7    62.79    78.84    20.18 o
   6   1   7   486.79   494.33    32.15 o
   7   1   7   173.03   133.00    25.19 o
   8   1   7   160.95   164.54    28.81 o
   9   1   7   142.95   145.43    30.40 o
  10   1   7    44.55    52.83    22.30 <
  11   1   7     5.97     9.71    21.12 <
  12   1   7   142.80   149.96    21.91 o
  13   1   7    69.60    40.36    17.35 <
  14   1   7    13.81    12.85    14.13 <
  15   1   7   142.92   153.49    24.73 o
 -17   2   7   497.41   507.12    37.76 o
 -16   2   7  1164.71  1115.57    37.77 o
 -15   2   7   547.68   542.59    29.41 o
 -14   2   7    65.12    95.41    23.88 o
 -13   2   7   324.11   331.51    28.78 o
 -12   2   7  1158.58  1129.97    43.09 o
 -11   2   7  1518.89  1483.28    42.44 o
 -10   2   7   622.10   550.86    30.83 o
  -9   2   7  1580.80  1449.62    37.88 o
  -8   2   7     1.63    -3.26    19.36 <
  -7   2   7   632.56   603.41    26.54 o
  -6   2   7   422.46   397.38    23.77 o
  -5   2   7   144.58   121.24    17.83 o
  -4   2   7    84.79    60.83    18.10 o
  -3   2   7    23.60    33.69    15.44 <
  -2   2   7   419.65   393.24    21.88 o
  -1   2   7     9.04    22.49    18.55 <
   0   2   7   206.91   206.85    20.14 o
   1   2   7   637.83   600.16    28.70 o
   2   2   7   647.99   537.50    38.31 o
   3   2   7  2907.38  2895.35    62.09 o
   4   2   7   312.29   308.89    24.05 o
   5   2   7  1125.88  1149.80    36.03 o
   6   2   7  1793.12  1713.25    44.82 o
   7   2   7  2377.32  2400.84    47.15 o
   8   2   7  1132.27  1117.65    36.18 o
   9   2   7    11.20    29.78    24.29 <
  10   2   7  1449.13  1438.67    53.27 o
  11   2   7  1763.92  1944.84    56.27 o
  12   2   7  1045.70  1068.44    57.25 o
  13   2   7   323.66   341.12    35.23 o
  14   2   7   168.26   167.26    26.41 o
 -16   3   7     6.21    44.32    30.77 <
 -15   3   7   498.42   475.82    29.33 o
 -14   3   7   210.77   188.89    21.24 o
 -13   3   7    35.24    34.47    21.43 <
 -12   3   7   756.54   763.33    27.97 o
 -11   3   7  1216.97  1157.20    34.20 o
 -10   3   7  1280.99  1322.31    35.56 o
  -9   3   7    32.77    60.37    19.43 o
  -8   3   7   777.62   759.05    33.04 o
  -7   3   7  5072.70  5045.10    67.68 o
  -6   3   7  4256.82  4161.58    58.91 o
  -5   3   7   417.15   429.75    24.42 o
  -4   3   7    44.24    61.11    19.62 o
  -3   3   7  5131.18  4979.42    63.23 o
  -2   3   7  5666.78  5472.10    61.03 o
  -1   3   7   777.34   767.47    28.13 o
   0   3   7   312.05   310.26    24.62 o
   1   3   7  3882.83  3971.35    81.01 o
   2   3   7  4314.07  4175.63    88.33 o
   3   3   7  1350.32  1260.92    84.54 o
   4   3   7    51.79    68.24    35.38 <
   5   3   7  1073.37  1019.45    44.58 o
   6   3   7  3342.28  3223.09    58.12 o
   7   3   7   128.27   146.22    27.18 o
   8   3   7    11.58     5.39    25.23 <
   9   3   7    75.29    57.26    25.57 <
  10   3   7   425.61   418.75    33.51 o
  11   3   7    42.34    68.72    21.83 o
  12   3   7    19.46    81.94    18.58 o
  13   3   7    41.24    69.36    27.22 <
 -14   4   7   141.27   151.51    31.54 o
 -13   4   7   810.46   696.59    34.74 o
 -12   4   7  1395.77  1344.52    35.40 o
 -11   4   7   637.26   672.71    32.53 o
 -10   4   7   464.76   440.78    29.91 o
  -9   4   7  1411.91  1498.79    41.52 o
  -8   4   7   319.86   401.66    30.18 o
  -7   4   7  1689.45  1756.84    43.24 o
  -6   4   7   352.20   386.08    30.57 o
  -5   4   7  2570.65  2687.92    43.64 o
  -4   4   7  1956.83  1993.83    37.79 o
  -3   4   7   293.97   292.23    19.92 o
  -2   4   7  1738.63  1809.63    36.59 o
  -1   4   7  2688.23  2772.06    45.79 o
   0   4   7  2002.33  2110.52    49.97 o
   1   4   7    79.92   372.55    36.09 o
   2   4   7   915.79   884.85    37.05 o
   3   4   7  4323.77  4170.17    70.80 o
   4   4   7  1362.31  1418.24    54.18 o
   5   4   7   248.76   253.56    31.87 o
   6   4   7   326.04   356.18    33.15 o
   7   4   7  2860.17  2806.39    60.45 o
   8   4   7  1449.55  1466.55    57.64 o
   9   4   7   365.61   326.37    26.86 o
  10   4   7   344.02   314.97    30.89 o
  11   4   7  1073.12  1064.91    32.82 o
 -12   5   7    88.81    -6.08    35.04 <
 -11   5   7   209.39   225.83    28.13 o
 -10   5   7  2156.59  2224.99    46.21 o
  -9   5   7   714.92   705.80    30.57 o
  -8   5   7   140.51   110.79    23.53 o
  -7   5   7  1313.69  1341.88    38.17 o
  -6   5   7  1311.40  1341.14    38.13 o
  -5   5   7   322.10   331.63    23.85 o
  -4   5   7    93.74    82.25    20.30 o
  -3   5   7  1484.49  1378.82    36.24 o
  -2   5   7  1683.72  1610.86    43.84 o
  -1   5   7   188.15   202.01    26.18 o
   0   5   7  1215.85  1185.54    38.06 o
   1   5   7  1213.04  1233.66    39.69 o
   2   5   7  1084.59  1037.01    38.16 o
   3   5   7    46.33    32.10    20.08 <
   4   5   7  1408.65  1456.00    39.94 o
   5   5   7  1404.05  1425.45    39.83 o
   6   5   7  1314.44  1391.72    41.46 o
   7   5   7     0.65     1.88    22.45 <
   8   5   7   776.59   787.92    32.07 o
   9   5   7  1938.99  1928.06    64.20 o
  -7   6   7    69.74   102.11    38.77 <
  -6   6   7   769.67   826.63    51.83 o
  -5   6   7  3804.90  3646.66    75.93 o
  -4   6   7  3414.75  3549.07    73.08 o
  -3   6   7   113.42   105.72    27.42 o
  -2   6   7   128.35   181.08    23.90 o
  -1   6   7  2313.57  2161.79    46.30 o
   0   6   7  3604.79  3535.77    72.08 o
   1   6   7  1215.80  1243.19    35.57 o
   2   6   7    55.77   197.16    22.94 o
   3   6   7  1908.37  1872.23    46.20 o
   4   6   7  1444.00  1469.77    57.19 o
 -17   0   8  1237.73  1305.29    75.76 o
 -16   0   8   222.45   156.54    59.22 <
 -15   0   8    54.02    63.48    41.13 <
 -14   0   8  3841.54  3841.54   103.54 o
 -13   0   8  3773.30  3745.90    84.46 o
 -12   0   8   848.01   850.32    54.05 o
 -11   0   8   713.40   689.73    48.76 o
 -10   0   8  2530.47  2429.82    74.92 o
  -9   0   8  3170.90  3032.99    70.83 o
  -8   0   8  1036.70  1108.46    56.65 o
  -7   0   8   232.01   312.80    33.78 o
  -6   0   8  2644.70  2559.34    82.40 o
  -5   0   8  3524.70  3400.18   103.64 o
  -4   0   8    49.67    25.66    29.41 <
  -3   0   8   186.03   196.91    30.83 o
  -2   0   8  3191.10  3238.40    69.82 o
  -1   0   8  2536.32  2586.28    85.48 o
   0   0   8   343.79   363.81    34.26 o
   1   0   8  2559.89  2619.82    90.83 o
   2   0   8  4610.31  4608.89    91.43 o
   3   0   8  1259.30  1238.98    62.48 o
   4   0   8   199.60   165.61    39.81 o
   5   0   8  2005.69  1804.29    75.23 o
   6   0   8  2560.99  2653.80    88.35 o
   7   0   8   403.94   400.03    38.22 o
   8   0   8     4.03   -29.67    37.59 <
   9   0   8  1272.17  1348.89    63.84 o
  10   0   8  3096.42  3530.88    89.94 o
  11   0   8   433.96   460.82    47.92 o
  12   0   8    25.21    41.09    24.61 <
  13   0   8  1298.14  1292.26    45.75 o
  14   0   8  1213.63  1373.07    49.24 o
 -17   1   8    28.56    24.77    18.91 <
 -16   1   8   356.98   349.45    29.65 o
 -15   1   8   551.16   515.41    36.80 o
 -14   1   8   106.48    71.36    25.21 <
 -13   1   8   513.36   522.21    34.12 o
 -12   1   8   471.29   493.45    27.43 o
 -11   1   8  1826.49  1920.44    42.68 o
 -10   1   8    32.46    41.22    20.02 <
  -9   1   8  2248.65  2206.21    49.03 o
  -8   1   8  4937.66  4695.06    73.71 o
  -7   1   8  1979.67  1887.74    40.57 o
  -6   1   8     1.10   -12.98    17.45 <
  -5   1   8  3270.21  3187.00    46.66 o
  -4   1   8  7053.74  6972.33    72.47 o
  -3   1   8  6084.32  6379.50    74.01 o
  -2   1   8   162.25   206.44    24.74 o
  -1   1   8  4194.02  4279.92    69.21 o
   0   1   8  6761.22  6503.42    85.74 o
   1   1   8  4602.06  4566.09    68.77 o
   2   1   8   595.23   660.93    28.28 o
   3   1   8   807.69   738.98    30.84 o
   4   1   8  5998.63  6008.50    77.32 o
   5   1   8  3703.41  3664.26    62.79 o
   6   1   8   272.14   294.98    33.60 o
   7   1   8   578.15   618.10    32.31 o
   8   1   8  2013.88  2170.73    53.16 o
   9   1   8  1650.83  1737.03    48.27 o
  10   1   8     1.17    -4.83    23.95 <
  11   1   8    17.35    10.57    22.09 <
  12   1   8   835.35   879.15    36.04 o
  13   1   8   627.62   611.90    26.02 o
  14   1   8    34.15    21.53    19.09 <
 -16   2   8    22.07     8.40    17.01 <
 -15   2   8   215.04   214.14    21.87 o
 -14   2   8   559.28   534.87    34.54 o
 -13   2   8   968.00   969.77    34.82 o
 -12   2   8   439.83   448.84    29.54 o
 -11   2   8   987.34   986.51    35.74 o
 -10   2   8   971.54   903.76    37.66 o
  -9   2   8   555.81   461.08    30.76 o
  -8   2   8  1497.95  1498.74    38.50 o
  -7   2   8  1140.82  1087.18    35.58 o
  -6   2   8  3044.85  2992.40    50.62 o
  -5   2   8  1364.68  1301.83    36.32 o
  -4   2   8    62.77    69.60    19.40 o
  -3   2   8  3096.09  3046.17    50.29 o
  -2   2   8  1758.69  1662.86    41.75 o
  -1   2   8   604.56   565.18    26.68 o
   0   2   8   345.60   334.45    27.14 o
   1   2   8  2818.43  2793.92    64.16 o
   2   2   8  4481.31  4742.93    79.75 o
   3   2   8   610.97   611.08    31.49 o
   4   2   8    82.99   212.70    23.73 o
   5   2   8  1200.56  1249.99    35.10 o
   6   2   8  4552.88  4637.37    53.36 o
   7   2   8  1424.42  1483.81    41.37 o
   8   2   8    66.91    81.89    24.67 o
   9   2   8  1154.15  1272.47    53.04 o
  10   2   8  2063.10  2149.09    59.97 o
  11   2   8   499.95   506.33    32.88 o
  12   2   8   105.19    72.58    24.13 o
  13   2   8   307.65   303.98    29.94 o
 -15   3   8   887.65   853.35    31.34 o
 -14   3   8    35.99    33.47    17.27 <
 -13   3   8   620.90   607.98    24.81 o
 -12   3   8  1913.89  1880.23    38.81 o
 -11   3   8  2378.73  2345.78    47.23 o
 -10   3   8   551.10   577.36    29.61 o
  -9   3   8    72.84    65.08    20.82 o
  -8   3   8  2706.14  2607.88    45.92 o
  -7   3   8  2857.65  2851.09    44.44 o
  -6   3   8    60.22    55.19    20.52 <
  -5   3   8  1127.88  1142.72    33.83 o
  -4   3   8   625.28   628.37    31.36 o
  -3   3   8  3641.88  3542.47    58.22 o
  -2   3   8   218.12   252.96    24.28 o
  -1   3   8     3.53    40.63    22.47 <
   0   3   8   190.55   221.32    25.29 o
   1   3   8   163.13   171.28    29.32 o
   2   3   8     5.06    46.47    33.81 <
   3   3   8   158.88   196.96    32.27 o
   4   3   8   191.17   174.81    32.25 o
   5   3   8    94.58   118.89    28.60 o
   6   3   8   728.67   742.47    34.96 o
   7   3   8   634.84   603.88    27.96 o
   8   3   8   109.34   123.70    22.91 o
   9   3   8   276.15   281.28    25.81 o
  10   3   8   208.76   202.56    23.05 o
  11   3   8  1007.45   836.53    45.24 o
  12   3   8   707.98   553.54    38.21 o
 -13   4   8    12.37    21.44    29.49 <
 -12   4   8   103.61   151.05    27.06 o
 -11   4   8    48.43    80.66    25.09 o
 -10   4   8   391.97   353.77    27.05 o
  -9   4   8   674.95   656.21    31.33 o
  -8   4   8   511.64   488.19    28.78 o
  -7   4   8   249.04   275.89    26.52 o
  -6   4   8  1569.39  1569.56    40.68 o
  -5   4   8   109.03   135.25    24.50 o
  -4   4   8   752.97   756.99    29.54 o
  -3   4   8  1947.90  1981.99    44.63 o
  -2   4   8   973.37   990.69    35.26 o
  -1   4   8  2354.58  2495.85    56.55 o
   0   4   8     2.01    18.21    21.59 <
   1   4   8  1226.91  1285.95    37.83 o
   2   4   8  2743.07  2937.42    68.60 o
   3   4   8  1813.42  1804.59    51.53 o
   4   4   8    55.19   109.60    28.09 o
   5   4   8     5.67    46.92    25.97 <
   6   4   8   770.75   835.94    44.02 o
   7   4   8  1330.23  1301.02    47.83 o
   8   4   8   489.02   585.24    32.87 o
   9   4   8     0.62   150.87    40.77 o
  10   4   8    15.15    10.77    28.03 <
 -11   5   8    24.52    23.29    26.75 <
 -10   5   8   509.16   483.04    34.03 o
  -9   5   8     0.01     3.58    21.59 <
  -8   5   8     2.93    20.99    23.57 <
  -7   5   8   145.06   141.18    24.46 o
  -6   5   8     1.36    38.68    26.08 <
  -5   5   8    66.78    83.21    23.94 o
  -4   5   8     4.70    18.57    22.08 <
  -3   5   8     3.11    -4.30    18.75 <
  -2   5   8     0.46    -2.33    20.66 <
  -1   5   8     5.45    21.96    20.41 <
   0   5   8    11.72    27.00    22.00 <
   1   5   8   187.51   170.27    27.19 o
   2   5   8    81.34   102.24    23.26 o
   3   5   8     0.43    33.66    19.00 <
   4   5   8     1.28    46.94    19.03 <
   5   5   8    16.03    27.91    20.48 <
   6   5   8    53.14    85.68    20.28 o
   7   5   8    66.54    57.86    23.83 <
  -5   6   8     0.21    -0.15    27.68 <
  -4   6   8    91.27   119.96    35.71 o
  -3   6   8    74.14   126.69    34.17 o
  -2   6   8   108.89    81.79    32.49 <
   0   6   8    33.49   134.22    32.36 o
   1   6   8   231.05   235.01    36.42 o
 -16   1   9   197.75   179.91    19.81 o
 -15   1   9   199.26   165.12    27.84 o
 -14   1   9    11.07   -42.21    25.68 <
 -13   1   9     2.61    11.97    20.51 <
 -12   1   9   362.54   352.21    26.53 o
 -11   1   9   851.55   860.95    33.08 o
 -10   1   9     4.98    36.84    22.50 <
  -9   1   9     0.57     7.98    25.30 <
  -8   1   9    23.58    27.96    28.41 <
  -7   1   9    13.14    24.78    22.72 <
  -6   1   9    33.02    12.49    23.67 <
  -5   1   9    24.09     5.55    24.86 <
  -4   1   9   171.16   147.17    25.68 o
  -3   1   9   337.46   321.54    31.71 o
  -2   1   9   265.27   235.40    30.90 o
  -1   1   9    24.62    -0.27    26.33 <
   0   1   9   586.15   582.56    37.47 o
   1   1   9    10.88    -1.45    35.41 <
   2   1   9  2004.74  1960.98    60.25 o
   3   1   9  1257.75  1220.30    43.27 o
   4   1   9     0.45   -10.63    21.72 <
   5   1   9   219.88   206.52    25.53 o
   6   1   9  1373.44  1382.62    41.23 o
   7   1   9  1060.18  1116.32    45.24 o
   8   1   9   210.64   175.88    28.81 o
   9   1   9    17.17    -3.34    24.21 <
  10   1   9   241.37   278.60    28.34 o
  11   1   9   411.88   449.68    28.22 o
  12   1   9   299.21   301.15    20.05 o
  13   1   9   148.53   122.06    21.93 o
 -16   2   9   169.59   142.06    32.05 o
 -15   2   9   322.67   307.77    23.48 o
 -14   2   9   272.50   228.02    25.57 o
 -13   2   9   443.02   426.97    27.06 o
 -12   2   9   668.43   688.97    32.63 o
 -11   2   9  1726.91  1782.46    45.29 o
 -10   2   9    60.98    38.03    25.29 <
  -9   2   9    12.22    18.35    23.17 <
  -8   2   9   472.59   493.93    28.43 o
  -7   2   9  4390.98  4366.59    69.15 o
  -6   2   9  1310.00  1239.09    38.05 o
  -5   2   9     0.94    10.06    22.17 <
  -4   2   9  1633.36  1742.21    43.74 o
  -3   2   9   939.24   883.74    33.21 o
  -2   2   9  5520.60  5608.22    72.12 o
  -1   2   9    40.22    70.86    25.09 <
   0   2   9  1155.24  1076.15    41.29 o
   1   2   9   794.81   854.47    41.90 o
   2   2   9  1881.47  1930.39    56.79 o
   3   2   9   125.32   116.25    23.04 o
   4   2   9    42.36    51.84    18.97 <
   5   2   9   621.70   659.16    26.38 o
   6   2   9   525.49   476.73    25.23 o
   7   2   9   156.30   132.60    29.40 o
   8   2   9    46.83    -6.01    30.24 <
   9   2   9     1.66   -58.62    28.23 <
  10   2   9     4.43    16.91    27.43 <
  11   2   9    29.63    26.78    23.37 <
  12   2   9   265.44   277.71    27.81 o
 -14   3   9   161.88   126.86    20.96 o
 -13   3   9   964.70   963.06    30.73 o
 -12   3   9   508.63   561.12    27.20 o
 -11   3   9    74.22    46.11    25.08 <
 -10   3   9   390.02   391.46    28.08 o
  -9   3   9  1135.62  1108.51    31.01 o
  -8   3   9  1292.25  1267.75    34.24 o
  -7   3   9   273.08   255.97    24.75 o
  -6   3   9   124.14   137.40    22.52 o
  -5   3   9  2073.76  2097.35    39.96 o
  -4   3   9  2811.62  2862.41    48.16 o
  -3   3   9   618.34   674.49    31.78 o
  -2   3   9   375.47   349.29    25.58 o
  -1   3   9  1490.41  1428.15    34.46 o
   0   3   9   196.89   233.75    25.87 o
   1   3   9    18.40    17.69    23.86 <
   2   3   9  1451.23  1538.25    39.99 o
   3   3   9   999.15   987.13    37.00 o
   4   3   9   358.80   347.22    31.87 o
   5   3   9   429.12   458.98    28.42 o
   6   3   9  1261.81  1333.26    37.10 o
   7   3   9   617.56   610.99    29.07 o
   8   3   9  1102.95   963.84    38.23 o
   9   3   9   216.05   115.25    24.77 o
  10   3   9  1278.56   928.24    51.24 o
  11   3   9  1080.40   874.41    60.96 o
 -12   4   9   353.71   408.03    32.15 o
 -11   4   9   690.11   677.16    29.94 o
 -10   4   9   265.78   271.65    27.18 o
  -9   4   9    20.91    25.87    21.92 <
  -8   4   9  1399.71  1350.74    33.98 o
  -7   4   9  2540.86  2619.83    47.45 o
  -6   4   9   228.18   259.23    25.45 o
  -5   4   9    20.27    26.41    24.30 <
  -4   4   9  3174.17  3240.78    51.75 o
  -3   4   9  1056.26  1026.52    33.85 o
  -2   4   9  1290.04  1250.14    34.86 o
  -1   4   9   108.08   105.92    29.91 o
   0   4   9  2969.89  3129.61    61.76 o
   1   4   9  3081.92  3150.59    55.86 o
   2   4   9  1023.03  1040.30    36.89 o
   3   4   9     0.63    46.92    23.86 <
   4   4   9  1047.56  1165.18    36.92 o
   5   4   9  2967.50  2990.76    52.07 o
   6   4   9   649.30   658.95    28.74 o
   7   4   9     0.28   -36.35    19.55 <
   8   4   9   964.62   778.18    51.06 o
   9   4   9   935.35   684.41    40.55 o
  -9   5   9  3166.80  3264.62    89.95 o
  -8   5   9  1725.53  1662.38    44.32 o
  -7   5   9    51.83    92.99    24.37 o
  -6   5   9   856.96   909.50    33.83 o
  -5   5   9  3125.09  3190.70    51.06 o
  -4   5   9  2701.82  2688.71    43.77 o
  -3   5   9   217.50   208.62    21.64 o
  -2   5   9   545.11   579.12    31.11 o
  -1   5   9  2337.01  2406.77    44.99 o
   0   5   9   940.89  1017.73    32.58 o
   1   5   9   360.52   401.97    24.82 o
   2   5   9    81.26   112.63    18.91 o
   3   5   9  1806.56  1826.03    38.49 o
   4   5   9   528.88   485.74    23.57 o
   5   5   9     5.93    -9.77    21.06 <
 -16   0  10     7.24     2.99    29.60 <
 -15   0  10     2.74   -14.28    28.00 <
 -14   0  10   292.14   262.30    42.02 o
 -13   0  10  1244.99  1280.54    52.17 o
 -12   0  10   545.90   529.26    40.86 o
 -11   0  10     9.46     5.31    35.59 <
 -10   0  10  1207.65  1158.83    62.15 o
  -9   0  10  2942.08  2981.09    81.85 o
  -8   0  10  5023.09  4825.01   124.56 o
  -7   0  10  1161.20  1026.20    67.32 o
  -6   0  10  2406.59  2128.55    62.76 o
  -5   0  10  6452.67  6763.26   145.04 o
  -4   0  10  8634.86  8783.71   161.21 o
  -3   0  10  1972.20  1906.58    89.70 o
  -2   0  10   222.02   149.55    43.23 o
  -1   0  10  6778.66  7035.50   179.82 o
   0   0  10  7961.12  8104.17   154.62 o
   1   0  10  3273.19  3361.45   125.52 o
   2   0  10    17.57   -47.79    52.45 <
   3   0  10  1580.66  1534.65    86.78 o
   4   0  10  2772.07  2923.26   101.03 o
   5   0  10  8514.32  9806.24   177.65 o
   6   0  10   108.26   149.43    42.64 o
   7   0  10  1123.80  1317.05    73.58 o
   8   0  10   771.32   877.88    61.30 o
   9   0  10  1039.45  1129.19    62.68 o
  10   0  10    33.77    43.76    27.16 <
  11   0  10   154.34   135.21    26.95 o
 -15   1  10  1136.59  1100.58    40.49 o
 -14   1  10  3164.78  3230.55    83.12 o
 -13   1  10  1315.54  1287.77    42.71 o
 -12   1  10   374.40   334.78    30.17 o
 -11   1  10   947.94   925.76    37.73 o
 -10   1  10  3795.34  3827.19    66.77 o
  -9   1  10  1394.14  1496.83    46.40 o
  -8   1  10   490.91   498.65    46.84 o
  -7   1  10   290.29   285.72    35.61 o
  -6   1  10  1757.00  1736.55    57.92 o
  -5   1  10  1577.94  1523.60    50.12 o
  -4   1  10    64.93    62.09    26.52 <
  -3   1  10   649.01   643.88    42.92 o
  -2   1  10  1047.91  1095.86    45.96 o
  -1   1  10    49.60    27.78    27.91 <
   0   1  10   280.97   267.61    28.56 o
   1   1  10   299.87   263.18    35.75 o
   2   1  10  3738.42  3842.80    90.90 o
   3   1  10    88.02   108.05    29.43 o
   4   1  10  2019.17  2185.44    71.77 o
   5   1  10  1646.98  1830.29    66.53 o
   6   1  10  1503.83  1656.02    55.97 o
   7   1  10    29.03    23.31    25.33 <
   8   1  10   489.25   552.36    35.64 o
   9   1  10  3318.16  3707.89    69.91 o
  10   1  10  1782.07  1978.75    61.30 o
  11   1  10   185.85   219.44    25.08 o
 -15   2  10   468.14   422.85    30.69 o
 -14   2  10     3.91     7.80    25.13 <
 -13   2  10   725.40   660.99    38.11 o
 -12   2  10   537.08   554.32    33.98 o
 -11   2  10   242.07   258.68    28.71 o
 -10   2  10    63.78    76.70    27.10 <
  -9   2  10  1893.00  1852.62    51.54 o
  -8   2  10  1636.14  1603.72    46.40 o
  -7   2  10   144.26   160.90    33.64 o
  -6   2  10   241.71   233.99    28.25 o
  -5   2  10  2605.49  2702.77    61.14 o
  -4   2  10  2010.43  2096.66    50.88 o
  -3   2  10   968.17   976.05    37.58 o
  -2   2  10   114.93   106.47    24.60 o
  -1   2  10  5277.73  5420.72    69.05 o
   0   2  10  3913.15  4044.27    60.33 o
   1   2  10   523.08   505.75    27.27 o
   2   2  10     3.92     9.22    22.19 <
   3   2  10  1572.24  1530.76    44.88 o
   4   2  10  2315.97  2270.62    49.13 o
   5   2  10   794.80   884.39    33.90 o
   6   2  10    45.82    43.12    20.20 <
   7   2  10   521.91   565.94    49.58 o
   8   2  10   656.39   724.90    50.24 o
   9   2  10   103.10   110.97    29.49 o
  10   2  10    24.30    17.11    22.04 <
 -13   3  10     1.05    -1.03    22.68 <
 -12   3  10   105.12    96.53    20.09 o
 -11   3  10   459.33   522.05    28.62 o
 -10   3  10   448.82   464.29    31.31 o
  -9   3  10    16.75    47.13    22.60 <
  -8   3  10   556.35   519.77    29.58 o
  -7   3  10   642.25   620.79    31.19 o
  -6   3  10  2511.41  2577.77    47.31 o
  -5   3  10   685.89   711.25    29.72 o
  -4   3  10  1660.80  1695.25    40.81 o
  -3   3  10  1791.63  1910.20    43.99 o
  -2   3  10  2075.67  2251.68    44.71 o
  -1   3  10   654.91   755.57    35.69 o
   0   3  10     5.63    29.17    22.04 <
   1   3  10  1391.05  1397.36    35.45 o
   2   3  10  2686.19  2670.99    53.19 o
   3   3  10  1110.62  1048.60    33.21 o
   4   3  10     3.15     3.10    17.96 <
   5   3  10   382.03   324.38    25.42 o
   6   3  10   909.64   844.48    39.05 o
   7   3  10  1154.76  1038.00    47.96 o
   8   3  10     2.69     4.33    23.69 <
   9   3  10   167.46   136.49    25.42 o
 -11   4  10   882.07  1020.20    48.63 o
 -10   4  10   376.89   380.31    38.24 o
  -9   4  10     0.72    58.15    26.22 <
  -8   4  10   512.15   523.88    27.14 o
  -7   4  10   506.26   533.99    26.19 o
  -6   4  10   174.84   163.54    23.45 o
  -5   4  10    22.43    47.88    20.72 <
  -4   4  10   130.81   164.84    23.76 o
  -3   4  10   590.89   609.95    27.78 o
  -2   4  10    31.10    71.38    24.43 <
  -1   4  10    40.05    70.64    25.20 <
   0   4  10   380.60   387.27    27.40 o
   1   4  10    18.93    46.71    22.19 <
   2   4  10   215.33   256.29    22.72 o
   3   4  10    39.97    25.27    17.83 <
   4   4  10    57.68    34.14    16.85 <
   5   4  10    93.84    74.36    18.88 o
   6   4  10   441.42   399.11    31.35 o
   7   4  10   886.51   547.76    38.85 o
  -7   5  10    87.04  -157.04    64.53 <
  -6   5  10   120.22    86.90    23.26 o
  -5   5  10    32.34    27.58    20.99 <
  -4   5  10     2.19    24.14    17.22 <
  -3   5  10   107.25   112.06    18.58 o
  -2   5  10   262.62   290.73    19.80 o
  -1   5  10    27.28    55.54    16.47 o
   0   5  10   373.35   361.43    22.04 o
   1   5  10   472.37   473.73    32.63 o
   2   5  10   146.43    89.50    30.15 <
 -14   1  11    15.18    28.89    22.38 <
 -13   1  11   339.07   360.58    30.07 o
 -12   1  11   649.59   551.93    30.42 o
 -11   1  11   195.31   206.36    25.14 o
 -10   1  11   110.24    83.85    25.17 o
  -9   1  11     1.53   -23.58    25.07 <
  -8   1  11   633.40   613.43    42.14 o
  -7   1  11   703.93   823.56    53.00 o
  -6   1  11   580.60   668.98    39.96 o
  -5   1  11   148.06   164.24    36.09 o
  -4   1  11   271.94   341.19    40.30 o
  -3   1  11   898.33  1007.63    51.42 o
  -2   1  11   246.53   276.44    38.48 o
  -1   1  11   492.42   474.11    39.01 o
   0   1  11   234.21   281.22    35.54 o
   1   1  11    70.22    98.22    26.75 o
   2   1  11   109.70   137.20    28.64 o
   3   1  11   478.60   528.10    40.13 o
   4   1  11    14.84    22.51    34.80 <
   5   1  11     2.59     5.70    34.19 <
   6   1  11   118.92   105.79    26.98 o
   7   1  11     0.98   -17.27    23.61 <
   8   1  11    10.90    13.36    26.19 <
   9   1  11   117.56   126.44    26.45 o
  10   1  11   234.56   259.11    37.35 o
 -13   2  11     7.56   -11.95    19.35 <
 -12   2  11   197.77   191.40    29.49 o
 -11   2  11   161.23   154.50    29.07 o
 -10   2  11   281.09   273.50    29.70 o
  -9   2  11   106.94   177.41    29.03 o
  -8   2  11    41.63    49.77    28.83 <
  -7   2  11   480.53   514.89    55.86 o
  -6   2  11   962.99  1056.73    54.23 o
  -5   2  11   241.09   240.86    31.60 o
  -4   2  11    30.88    41.37    27.17 <
  -3   2  11   940.99   999.35    38.81 o
  -2   2  11  2049.75  2097.32    57.56 o
  -1   2  11   325.84   347.37    32.38 o
   0   2  11   347.62   368.33    36.16 o
   1   2  11   553.62   571.76    35.08 o
   2   2  11  1524.78  1488.37    44.46 o
   3   2  11  1841.13  1869.55    46.19 o
   4   2  11   119.51   121.44    20.06 o
   5   2  11   224.03   187.91    27.46 o
   6   2  11   989.97   827.04    51.59 o
   7   2  11   839.38   749.49    48.66 o
   8   2  11   200.39   172.16    28.58 o
   9   2  11     8.14    17.31    17.33 <
 -12   3  11   723.88   692.69    35.60 o
 -11   3  11  1063.49  1071.11    39.13 o
 -10   3  11   673.73   651.47    40.04 o
  -9   3  11     4.00     1.09    23.16 <
  -8   3  11   886.56   924.95    40.13 o
  -7   3  11  1051.15   938.05    49.48 o
  -6   3  11   575.21   564.27    40.43 o
  -5   3  11   288.67   264.30    26.12 o
  -4   3  11   336.67   305.60    25.58 o
  -3   3  11   591.54   615.52    27.99 o
  -2   3  11   156.97   169.85    20.27 o
  -1   3  11    16.96    16.83    21.24 <
   0   3  11   993.44  1048.88    36.93 o
   1   3  11   900.26   940.79    32.32 o
   2   3  11    42.33    49.62    17.98 <
   3   3  11   242.33   214.51    21.61 o
   4   3  11  1127.06  1040.16    35.91 o
   5   3  11   487.24   468.99    27.94 o
   6   3  11   114.77    82.05    20.93 o
   7   3  11   451.58   352.29    32.55 o
  -9   4  11  1364.13  1495.38    57.78 o
  -8   4  11   440.23   444.00    55.44 o
  -7   4  11   123.94    87.27    30.25 <
  -6   4  11  1510.51  1496.34    45.73 o
  -5   4  11  1688.14  1684.49    47.42 o
  -4   4  11   812.82   781.21    28.55 o
  -3   4  11     5.64    50.32    19.92 <
  -2   4  11  3157.38  3286.90    47.06 o
  -1   4  11  1409.77  1528.00    36.12 o
   0   4  11   140.52   117.03    22.29 o
   1   4  11    36.36    33.01    19.12 <
   2   4  11   801.84   788.23    30.40 o
   3   4  11  1184.32  1134.01    37.53 o
   4   4  11   245.61   169.91    28.34 o
 -12   0  12    48.93    59.73    21.43 <
 -11   0  12   605.11   610.03    36.48 o
 -10   0  12  1939.25  1856.32    64.49 o
  -9   0  12   555.28   517.70    41.05 o
  -8   0  12   693.88   657.26    55.63 o
  -7   0  12    56.09    81.81    47.44 <
  -6   0  12   933.04   510.04    77.96 o
  -5   0  12   460.58   421.98    35.77 o
  -4   0  12   545.45   543.07    40.42 o
  -3   0  12  1026.45  1058.24    54.24 o
  -2   0  12   881.63   963.96    60.94 o
  -1   0  12     6.25    15.96    29.87 <
   0   0  12   943.06  1085.91    59.94 o
   1   0  12  2113.77  2326.85    84.19 o
   2   0  12   400.61   399.57    41.15 o
   3   0  12   273.76   279.24    36.94 o
   4   0  12  4891.92  5482.90   121.18 o
   5   0  12  2086.54  2211.35    63.13 o
   6   0  12    12.21    12.65    20.24 <
   7   0  12   392.00   361.65    23.94 o
   8   0  12  1340.71  1345.75    51.51 o
 -13   1  12   653.30   584.96    41.58 o
 -12   1  12   805.67   810.62    32.62 o
 -11   1  12    85.82    43.28    21.00 <
 -10   1  12   545.87   581.17    32.68 o
  -9   1  12  2017.64  2083.29    53.53 o
  -8   1  12  1674.29  1660.17    45.53 o
  -7   1  12    19.81   -18.46    33.47 <
  -6   1  12  1424.17  1389.41    60.83 o
  -5   1  12  4830.89  4963.86   101.79 o
  -4   1  12  1552.50  1723.36    55.66 o
  -3   1  12   330.17   354.55    33.11 o
  -2   1  12   924.99  1046.01    46.18 o
  -1   1  12  3595.69  3974.46    80.35 o
   0   1  12  4262.40  4580.19    85.90 o
   1   1  12   170.20   155.13    27.62 o
   2   1  12   644.09   689.02    38.52 o
   3   1  12   986.46  1079.20    43.67 o
   4   1  12  2733.33  2874.55    57.67 o
   5   1  12   392.11   401.02    29.10 o
   6   1  12     0.57     9.29    18.23 <
   7   1  12  2139.66  2382.69    72.17 o
   8   1  12   307.01   338.01    29.10 o
 -12   2  12   605.39   695.95    45.55 o
 -11   2  12   873.15   834.87    36.92 o
 -10   2  12  1268.09  1341.92    47.09 o
  -9   2  12   482.64   489.44    29.30 o
  -8   2  12   458.86   503.99    35.85 o
  -7   2  12  1361.40  1467.04    46.04 o
  -6   2  12  2224.41  2349.46    63.81 o
  -5   2  12   395.44   413.74    38.02 o
  -4   2  12   325.77   359.16    33.46 o
  -3   2  12  1754.21  1927.55    62.80 o
  -2   2  12  1160.39  1302.87    52.65 o
  -1   2  12     3.77    55.13    28.14 <
   0   2  12    33.90    82.19    29.56 <
   1   2  12   801.23   843.93    41.44 o
   2   2  12   851.17   929.95    42.10 o
   3   2  12   126.15   133.01    26.63 o
   4   2  12   462.74   451.04    33.84 o
   5   2  12   870.55   870.08    40.77 o
   6   2  12   398.96   402.55    36.59 o
   7   2  12     9.71     7.65    17.73 <
 -10   3  12    52.15    33.33    26.01 <
  -9   3  12   363.33   358.65    26.04 o
  -8   3  12   187.98   242.18    26.67 o
  -7   3  12    19.27     3.89    26.75 <
  -6   3  12    31.40    23.98    21.88 <
  -5   3  12    42.33     7.73    29.40 <
  -4   3  12    81.43    68.05    25.61 <
  -3   3  12     3.05     0.22    25.02 <
  -2   3  12   100.52    94.19    33.36 <
  -1   3  12   387.61   424.07    35.89 o
   0   3  12   109.47   122.80    29.90 o
   1   3  12   209.01   210.48    34.45 o
   2   3  12  1007.92  1136.44    45.87 o
   3   3  12   801.65   809.35    32.67 o
   4   3  12    84.08    55.79    22.22 <
  -5   4  12    44.42   110.34    42.41 <
  -4   4  12   358.92   283.63    45.87 o
  -3   4  12  1036.91   794.09    58.53 o
  -2   4  12  1090.37   857.28    58.41 o
  -1   4  12   789.15   783.14    45.55 o
   0   4  12    85.77   259.52    38.36 o
 -11   1  13    17.67    29.29    26.81 <
 -10   1  13    57.21    50.28    20.84 <
  -9   1  13    16.97     4.29    20.64 <
  -8   1  13   251.05   252.29    27.51 o
  -7   1  13   145.47   160.84    26.01 o
  -6   1  13   313.61   348.44    43.98 o
  -5   1  13     0.44     5.55    24.43 <
  -4   1  13   554.28   530.79    34.08 o
  -3   1  13   335.36   362.69    27.43 o
  -2   1  13   415.58   448.49    31.60 o
  -1   1  13   207.09   233.76    30.76 o
   0   1  13    37.75    39.65    22.63 <
   1   1  13   292.32   325.38    32.18 o
   2   1  13  1048.96  1100.60    47.36 o
   3   1  13   661.32   663.41    36.43 o
   4   1  13     5.54    13.06    18.23 <
   5   1  13   144.91   139.89    20.55 o
  -9   2  13     1.15     7.43    21.26 <
  -8   2  13   558.82   561.98    36.12 o
  -7   2  13   915.16   965.70    43.74 o
  -6   2  13   223.03   180.61    30.41 o
  -5   2  13    79.51    73.47    30.12 <
  -4   2  13    33.16    47.72    33.76 <
  -3   2  13   655.09   660.01    36.06 o
  -2   2  13    20.27    36.81    24.49 <
  -1   2  13    55.48    57.94    27.04 <
   0   2  13    15.90    18.32    34.44 <
   1   2  13    36.98     7.19    23.06 <
   2   2  13    59.09    53.91    20.07 <
   3   2  13   146.03   133.39    21.02 o
   4   2  13    36.31    46.33    20.00 <
  -6   3  13  2168.01  1917.25    73.83 o
  -5   3  13   629.67   606.12    57.26 o
  -4   3  13    50.48   135.92    49.20 <
  -3   3  13   975.98   825.30    61.43 o
  -2   3  13  2338.18  2681.30    75.97 o
  -1   3  13  1062.27  1104.62    40.60 o
   0   3  13     8.92    20.81    21.90 <
   1   3  13   942.96  1141.87    68.59 o
  -8   0  14  1829.36  1814.62    64.26 o
  -7   0  14    51.46    42.60    27.14 <
  -6   0  14  1861.32  1956.77    65.56 o
  -5   0  14  2611.79  2717.91   107.78 o
  -4   0  14  1819.29  1875.33    65.54 o
  -3   0  14    95.40   175.96    34.14 o
  -2   0  14   446.44   456.02    38.81 o
  -1   0  14  1727.18  1668.61    62.48 o
   0   0  14  1046.48  1116.20    52.20 o
   1   0  14    15.65    30.39    23.38 <
   2   0  14    99.51    79.94    37.59 <
  -7   1  14   719.68   726.43    35.74 o
  -6   1  14   109.35   128.84    19.94 o
  -5   1  14    18.37    23.86    20.95 <
  -4   1  14   855.20   818.53    47.87 o
  -3   1  14  1823.51  1517.62    62.60 o
  -2   1  14     2.96    80.85    21.04 o
  -1   1  14   110.12   114.70    18.71 o
   0   1  14  1328.30  1335.13    39.06 o
   1   1  14  1720.24  1567.30    62.76 o
  -4   2  14   583.88   302.74    51.96 o
  -3   2  14    23.29    55.86    36.43 <
  -2   2  14   748.75   865.67    43.17 o
