# Supplementary material for: Crystal structure of 2-[(naphthalen-2-yl)meth­yl]iso­thio­uronium bromide
Source: IUCrdata. 2020 Nov 17;5(Pt 11):x201511. doi: 10.1107/S2414314620015114 (PMC9462150; doi:10.1107/S2414314620015114)
Supplement: Supplementary file 3 [file x-05-x201511-Isup3.mol]

Picture 1                                                                       
  PPPPPPPP          3D                              

 29 29  0  0  0  0  0  0  0  0  0     
    1.2817    4.8807    4.8696 Br  0  0  0  1
    1.3526    0.7200    1.1962 S   0  0  0  1
    3.0419    0.2513    1.8019 C   0  0  0  1
    1.0871    2.0650    2.3173 C   0  0  0  1
    4.0544    1.3043    1.4833 C   0  0  0  1
    3.0142    0.1111    2.7509 H   0  0  0  1
    3.3070   -0.5791    1.3999 H   0  0  0  1
    0.9306    1.8259    3.5882 N   0  0  0  1
    1.0701    3.2884    1.8345 N   0  0  0  1
    4.3452    2.3108    2.3668 C   0  0  0  1
    4.7309    1.2700    0.2366 C   0  0  0  1
    0.9018    2.4701    4.1518 H   0  0  0  1
    1.0218    1.0359    3.9104 H   0  0  0  1
    1.3207    3.3834    1.0174 H   0  0  0  1
    1.0240    3.9596    2.3656 H   0  0  0  1
    5.2971    3.3087    2.0699 C   0  0  0  1
    3.8878    2.3373    3.2110 H   0  0  0  1
    5.6598    2.2139   -0.0797 C   0  0  0  1
    4.5323    0.5723   -0.3918 H   0  0  0  1
    5.5957    4.3654    2.9763 C   0  0  0  1
    5.9811    3.2621    0.8280 C   0  0  0  1
    6.1060    2.1722   -0.9286 H   0  0  0  1
    6.5548    5.2946    2.6649 C   0  0  0  1
    5.1227    4.4272    3.8103 H   0  0  0  1
    6.9726    4.2379    0.5479 C   0  0  0  1
    7.2570    5.2216    1.4519 C   0  0  0  1
    6.7472    6.0035    3.2835 H   0  0  0  1
    7.4487    4.2067   -0.2852 H   0  0  0  1
    7.9418    5.8663    1.2570 H   0  0  0  1
  2  3  1  0  0  0  0
  2  4  1  0  0  0  0
  3  5  1  0  0  0  0
  3  6  1  0  0  0  0
  3  7  1  0  0  0  0
  4  8  1  0  0  0  0
  4  9  1  0  0  0  0
  5 10  1  0  0  0  0
  5 11  1  0  0  0  0
  8 12  1  0  0  0  0
  8 13  1  0  0  0  0
  9 14  1  0  0  0  0
  9 15  1  0  0  0  0
 10 16  1  0  0  0  0
 10 17  1  0  0  0  0
 11 18  1  0  0  0  0
 11 19  1  0  0  0  0
 16 20  1  0  0  0  0
 16 21  1  0  0  0  0
 18 21  1  0  0  0  0
 18 22  1  0  0  0  0
 20 23  1  0  0  0  0
 20 24  1  0  0  0  0
 21 25  1  0  0  0  0
 23 26  1  0  0  0  0
 23 27  1  0  0  0  0
 25 26  1  0  0  0  0
 25 28  1  0  0  0  0
 26 29  1  0  0  0  0
M  END
